# Supplementary material for: Identification of putative TAL effector targets of the citrus canker pathogens shows functional convergence underlying disease development and defense response
Source: BMC Genomics. 2014 Feb 25;15:157. doi: 10.1186/1471-2164-15-157 (PMC4028880; doi:10.1186/1471-2164-15-157)
Supplement: Additional file 1 — Microarray analyses of sweet orange leaves infiltrated with Xc in the presence or absence of cycloheximide (Ch), 8 h after bacterial inoculation. [file 1471-2164-15-157-S1.XLSX]

## Sheet: Cycloheximide treatmnet
Additional file 1. Sweet orange genes regulateda by Xanthomonas citri (Xc) in the presence or absence of cycloheximide (Ch)
Probe Set ID	citrus EST	Xc		Xc + Ch		Ch		Gene IDc	e-value	Functional categories and target description
										Terpene and gibberellin synthesis
Cit.16670.1.S1_at	CX669501	11.278	up	4.80187	up	1.03668	down	BAA78047.1	5e-70	geranylgeranyl diphosphate (GGPP) synthase [Daucus carota] /REP_ORG=Citrus
Cit.4426.1.S1_at	CX665915	8.30945	up	15.3889	up	1.59511	up	AAV74623.1	4e-50	homogentisate geranylgeranyl transferase [Vitis vinifera] /REP_ORG=Citrus
Cit.14371.1.S1_at	CX301885	30.3804	up	55.6178	up	1.34096	up	AAV74623.1	5e-68	homogentisate geranylgeranyl transferase [Vitis vinifera] /REP_ORG=Citrus
Cit.30945.1.S1_at	CX306825	67.2652	up	103.175	up	6.6974	up	AAV74623.1	3e-57	homogentisate geranylgeranyl transferase [Vitis vinifera] /REP_ORG=Citrus
Cit.36909.1.S1_s_at	CD573732	3.25569	up	8.46123	up	1.31424	up	Q2KNL6	4e-102	Geraniol dehydrogenase 1
Cit.12172.1.S1_at	DN622570b	nd		4.46492	up	nd		AEC13057.1	2e-91	orcinol O-methyltransferase-like protein [Rosa chinensis]
Cit.2305.1.S1_s_at	CV707605b	nd		6.78084	up	nd		ABX10774.1	4e-43	F-box GID2-like protein [Physcomitrella patens]
										Auxin signaling, mobilization and transport
Cit.11178.1.S1_s_at	CX666119	12.2899	up	45.2463	up	6.67532	up	XP_002532004.1	6e-49	Auxin-induced in root cultures protein 12 precursor, putative [Ricinus communis]
										Cell division and morphogenesis
Cit.37210.1.S1_at	BQ623314b	3.42034	up	8.84825	up	1.05657	down	NP_172268.1	8e-19	lateral organ boundaries (LOB) domain family [Arabidopsis thaliana] sp|Q9LQR0|LBD1_ARATH LOB domain protein 1 /REP_ORG=Citrus
Cit.2933.1.S1_s_at	CX664460	3.56229	up	4.9013	up	1.03058	up	NP_974413.1	2e-45	high mobility group protein alpha (HMGalpha) / HMG protein alpha [Arabidopsis thaliana] /REP_ORG=Citrus
Cit.9990.1.S1_x_at	CX663607	5.69691	up	8.03382	up	1.91379	down	CAA46273.1	1e-88	GA [Pisum sativum] sp|P30707|RL9_PEA 60S ribosomal protein L9 (Gibberellin-regulated protein GA)
Cit.3602.1.S1_s_at	CD574279b	nd		3.70799	up	nd		XP_002265288.1	1e-109	60S ribosomal export protein NMD3-like [Vitis vinifera]
Cit.7648.1.S1_at	CV719908b	nd		3.24439	up	nd		NP_568121	1e-82	RAB GTPase-C2A [Arabidopsis thaliana]
Cit.25164.1.S1_s_at	DN621960b	nd		3.30763	up	nd		ABK51386	9e-60	apyrase-like protein [Nicotiana tabacum]
Cit.18207.1.S1_at	CF417391b	3.71	up	6.0346	up	nd		BAE48663.1	2e-06	Pm52 [Prunus mume]
Cit.2270.1.S1_s_at	CF836473b	nd		3.76171	up	nd		BAD10939.1	1e-120	14-3-3 protein [Nicotiana tabacum]
Cit.21787.1.S1_at	CX306895b	5.39	up	14.0013	up	5.45	up	CAH10209.1	5e-45	Cell Division Protein AAA ATPase family [Triticum aestivum]
										Cell wall synthesis and remodeling
Cit.25648.1.S1_s_at	CF828945	3.11681	up	5.90901	up	1.36757	up	O24540	1e-105	4-coumarate--CoA ligase (4CL) (4-coumaroyl-CoA synthase) /REP_ORG=Citrus
Cit.5936.1.S1_at	CN189470	3.09907	up	4.90152	up	1.15107	down	NP_194776.1	1e-100	cinnamoyl-CoA reductase-related [Arabidopsis thaliana] pir||D85356 cinnamoyl-CoA reductase-like protein [imported] - Arabidopsis /REP_ORG=Citrus
Cit.9942.1.S1_x_at	CB291954	3.06071	up	5.77027	up	2.60412	up	AEA36767.1	6e-85	cinnamyl alcohol dehydrogenase [Sinopodophyllum hexandrum]
Cit.9706.1.S1_s_at	CV886686	4.6398	up	7.77836	up	1.76442	down	CAA03908.1	1e-145	beta-1,3-glucanase [Citrus sinensis] pir||T10119 glucan endo-1,3-beta-D-glucosidase (EC 3.2.1.39) - sweet orange /REP_ORG=Citrus
Cit.22284.1.S1_at	CX669902	4.2156	up	36.2594	up	1.79783	up	CAA58218.1	1e-101	caffeic O-methyltransferase [Prunus dulcis] sp|Q43609|COMT_PRUDU Caffeic acid 3-O-methyltransferase (S-adenosysl-L-methionine:caffeic acid /REP_ORG=Citrus
Cit.8157.1.S1_s_at	CF833320	3.22564	up	5.04016	up	1.19721	down	T09757	1e-105	caffeoyl-CoA O-methyltransferase (EC 2.1.1.104) - quaking aspen gb|AAA80651.1| caffeoyl-CoA 3-O-methyltransferase sp|Q43095|CAMT_POPTM Caffe /REP_ORG=Citrus
Cit.8186.1.S1_at	CN190619	5.38	up	15.9488	up	1.04112	down	T09757	1e-102	caffeoyl-CoA O-methyltransferase (EC 2.1.1.104) - quaking aspen gb|AAA80651.1| caffeoyl-CoA 3-O-methyltransferase sp|Q43095|CAMT_POPTM Caffe /REP_ORG=Citrus
Cit.30418.1.S1_s_at	CK932928	4.42887	up	6.3779	up	1.4743	down	Q43095	1e-115	Caffeoyl-CoA O-methyltransferase (Trans-caffeoyl-CoA 3-O-methyltransferase) (CCoAMT) (CCoAOMT) /REP_ORG=Citrus
Cit.3277.1.S1_s_at	CX046122	4.94745	up	13.949	up	7.6395	up	AAG50970.1	4e-89	glucosyl transferase, putative; 93894-95315 [Arabidopsis thaliana] ref|NP_187742.1| UDP-glucoronosyl/UDP-glucosyl transferase family protein /REP_ORG=Citrus"
Cit.14337.1.S1_at	CX297183	24.9917	up	101.137	up	6.3717	up	CAD47830.1	8e-43	hydroxycinnamoyl transferase [Nicotiana tabacum] /REP_ORG=Citrus
Cit.9132.1.S1_s_at	CV885898	6.92049	up	55.0432	up	3.03536	up	CAA67728.1	1e-131	pectinacetylesterase precursor [Vigna radiata var. radiata] pir||S68805 pectin acetylesterase (EC 3.1.1.-) precursor - mung bean /REP_ORG=Citrus
Cit.17155.1.S1_at	CX303072	12.8338	up	20.705	up	1.71767	up	BAB33033.1	3e-36	Similar to beta-glucosidases [Arabidopsis thaliana] pir||G86158 F22D16.15 protein - Arabidopsis thaliana /REP_ORG=Citrus
Cit.17155.1.S1_s_at	CX303072	7.34799	up	13.731	up	1.20763	up	AAF02882.1	3e-36	Similar to beta-glucosidases [Arabidopsis thaliana] pir||G86158 F22D16.15 protein - Arabidopsis thaliana /REP_ORG=Citrus
Cit.8514.1.S1_x_at	CF835282b	6.8	up	18.7389	up	nd		CAA66034.1	4e-92	peroxidase [Populus trichocarpa]
										Ethylene synthesis and signaling
Cit.30535.1.S1_s_at	CB322167	12.8817	up	47.581	up	5.15023	up	AAG49361.1	1e-101	ACC oxidase [Citrus sinensis] /REP_ORG=Citrus
Cit.21723.1.S1_s_at	CX305211	11.3336	up	22.0676	up	6.51406	up	AAG49361.1	2e-31	ACC oxidase [Citrus sinensis] /REP_ORG=Citrus
Cit.4491.1.S1_at	CX643923	5.25804	up	26.6753	up	2.83355	up	CAB60722.1	0	ACC synthase [Citrus sinensis] emb|CAB60721.1| ACC synthase [Citrus sinensis] /REP_ORG=Citrus
Cit.13651.1.S1_at	CX299615	3.18134	up	12.292	up	1.07381	down	BAB08875.1	1e-28	AP2 domain transcription factor-like [Arabidopsis thaliana] ref|NP_200995.1| AP2 domain-containing transcription factor family protein [Arab /REP_ORG=Citrus
Cit.4026.1.S1_s_at	CK935617	3.30847	up	7.4703	up	1.0834	up	AAM61056.1	3e-36	EF-hand Ca2+binding protein CCD1 [Arabidopsis thaliana] /REP_ORG=Citrus
										Disease resistance and defense response
Cit.17124.1.S1_at	CK937360b	3.0802	up	14.1004	up	1.11303	down	ADE41124	3e-27	AP2 domain class transcription factor [Malus x domestica]
Cit.12979.1.S1_at	CX669533	4.01648	up	8.089	up	1.39544	up	AAO45013.1	5e-62	S-adenosyl-L-methionine:benzoic acid/salicylic acid carboxyl methyltransferase [Petunia x hybrida] /REP_ORG=Citrus
Cit.14913.1.S1_s_at	CX043703	5.8718	up	12.7565	up	1.16448	up	CAA77656.1	6e-73	acidic chitinase III [Nicotiana tabacum] pir||S23544 chitinase (EC 3.2.1.14) class III, acidic - common tobacco sp|P29060|CHIA_TOBAC Acidic /REP_ORG=Citrus
Cit.302.1.S1_s_at	CF838393	26.6977	up	79.6266	up	6.66939	up	S72528	1e-112	chitinase (EC 3.2.1.14) class II precursor - upland cotton emb|CAA92277.1| chitinase [Gossypium hirsutum] /REP_ORG=Citrus
Cit.15242.1.S1_at	CX292066	3.06476	up	4.16538	up	1.75684	down	AAC35981.1	1e-101	chitinase CHI1 [Citrus sinensis] /REP_ORG=Citrus
Cit.29178.1.S1_s_at	CX643094	3.42865	up	5.03947	up	1.57498	down	AAO72532.1	6e-72	aldehyde dehydrogenase 1 precursor [Lotus corniculatus] /REP_ORG=Citrus
Cit.27169.1.S1_x_at	CV718839	3.43595	up	9.08179	up	1.01537	down	AAC79953.1	1e-50	anionic peroxidase H [Zea mays] /REP_ORG=Citrus
Cit.2561.1.S1_at	CV704957	3.04424	up	7.28709	up	1.62104	down	BAB10316.1	1e-100	anthranilate N-benzoyltransferase [Arabidopsis thaliana] ref|NP_199704.1| transferase family protein [Arabidopsis thaliana] /REP_ORG=Citrus
Cit.8514.1.S1_x_at	CF835282	6.8026	up	18.7389	up	1.08729	up	AAL92037.1	4e-92	apoplastic anionic gaiacol peroxidase [Gossypium hirsutum] /REP_ORG=Citrus
Cit.13040.1.S1_s_at	CX050623	4.13227	up	18.0289	up	2.66075	up	AAQ22609.1	0.0001	At1g72310 [Arabidopsis thaliana] gb|AAD33581.1| RING-H2 zinc finger protein ATL3 [Arabidopsis thaliana] gb|AAG52584.1| RING-H2 zinc finger p /REP_ORG=Citrus
Cit.6937.1.S1_at	CX546610	6.5307	up	8.13717	up	1.33019	up	AAL25542.1	4e-12	At1g73800/F25P22_22 [Arabidopsis thaliana] ref|NP_565073.1| calmodulin-binding protein [Arabidopsis thaliana] /REP_ORG=Citrus
Cit.46.1.S1_at	CX046706	3.08667	up	7.47812	up	2.2502	up	AAP21232.1	1e-100	At2g24570 [Arabidopsis thaliana] gb|AAD23889.2| putative WRKY-type DNA binding protein [Arabidopsis thaliana] gb|AAL13049.1| WRKY transcript /REP_ORG=Citrus
Cit.27935.1.S1_s_at	CX050828	4.38403	up	20.791	up	1.97204	up	AAP12887.1	1e-46	At2g47260 [Arabidopsis thaliana] dbj|BAC42556.1| putative WRKY-type DNA binding protein [Arabidopsis thaliana] gb|AAB63826.1| putative WRKY- /REP_ORG=Citrus
Cit.27935.1.S1_at	CX050828	5.43383	up	17.5903	up	5.82939	up	AAP12887.1	1e-46	At2g47260 [Arabidopsis thaliana] dbj|BAC42556.1| putative WRKY-type DNA binding protein [Arabidopsis thaliana] gb|AAB63826.1| putative WRKY- /REP_ORG=Citrus
Cit.3236.1.S1_at	CK939355	7.85777	up	14.6554	up	3.27177	up	NP_568568.1	5e-39	calcium-binding EF hand family protein [Arabidopsis thaliana] gb|AAL25605.1| AT5g39670/MIJ24_140 [Arabidopsis thaliana] /REP_ORG=Citrus
Cit.3520.1.S1_at	CX046527	7.19895	up	22.6761	up	4.18999	up	NP_564143.1	1e-30	calcium-binding protein, putative [Arabidopsis thaliana] /REP_ORG=Citrus
Cit.36841.1.S1_s_at	CV710606	4.26829	up	16.3687	up	1.2249	up	NP_564143.1	1e-30	calcium-binding protein, putative [Arabidopsis thaliana] /REP_ORG=Citrus
Cit.34418.1.S1_at	CX306826	6.27426	up	22.0364	up	2.62577	up	T07122	4e-21	calmodulin CAM5 - soybean gb|AAA33948.1| calmodulin prf||2121384E calmodulin /REP_ORG=Citrus
Cit.2690.1.S1_s_at	CX046065	10.7656	up	60.6316	up	5.58514	up	BAB33033.1	2e-93	CPRD2 [Vigna unguiculata] /REP_ORG=Citrus
Cit.4425.1.S1_at	CX301598	5.26603	up	76.5235	up	2.95069	up	BAB09969.1	4e-68	cytochrome P450 [Arabidopsis thaliana] sp|Q9FLC8|C792_ARATH Cytochrome P450 79A2 /REP_ORG=Citrus
Cit.23527.1.S1_at	DN619200b	nd		4.72504	up	nd		ADO24345	3e-76	cytochrome P450 A [Capsicum annuum]
Cit.25089.1.S1_at	CX306331	3.11283	up	8.8006	up	1.11689	up	BAD06417.1	1e-51	cytochrome P450 [Asparagus officinalis] /REP_ORG=Citrus
Cit.24211.1.S1_s_at	CD575443	3.19711	up	5.75353	up	1.26241	up	AAL24049.1	5e-79	cytochrome P450 [Citrus sinensis] /REP_ORG=Citrus
Cit.11159.1.S1_s_at	CX639356	4.87079	up	27.3158	up	1.23644	up	AAL24049.1	1e-104	cytochrome P450 [Citrus sinensis] /REP_ORG=Citrus
Cit.15523.1.S1_at	DN622327	5.90898	up	13.5008	up	1.39369	up	P24465	3e-69	Cytochrome P450 71A1 (CYPLXXIA1) (ARP-2) pir||A35867 cytochrome P450 71A1 - avocado /REP_ORG=Citrus
Cit.17456.1.S1_at	CX296809	20.4855	up	96.1149	up	9.79452	up	Q43135	1e-42	Cytochrome P450 79A1 (Tyrosine N-monooxygenase) (Cytochrome P450Tyr) pir||S68203 tyrosine N-monooxygenase (EC 1.14.13.41) cytochrome P450tyr /REP_ORG=Citrus
Cit.11806.1.S1_at	CX297166	28.769	up	49.7174	up	5.53704	up	AAF66242.1	1e-46	dicyanin [Lycopersicon esculentum] /REP_ORG=Citrus
Cit.3826.1.S1_at	CV707629b	nd		3.64471	up	nd		ABT18094.1	1e-133	FERONIA receptor-like kinase [Brassica oleracea]
Cit.30987.1.S1_at	CX294586	3.2462	up	14.537	up	1.60063	up	NP_174978.1	3e-57	glutamate receptor family protein (GLR3.3) [Arabidopsis thaliana] sp|Q9C8E7|GR33_ARATH Glutamate receptor 3.3 precursor (Ligand-gated ion ch /REP_ORG=Citrus
Cit.31341.1.S1_at	CX297758	81.6397	up	214.395	up	50.0964	up	BAC21263.1	2e-51	glutathione S-transferase [Cucurbita maxima] /REP_ORG=Citrus
Cit.25902.1.S1_at	CB293267	3.78847	up	7.96802	up	1.67583	down	NP_850479.1	6e-05	glutathione S-transferase 6 (GST6) [Arabidopsis thaliana] gb|AAG30125.2| glutathione S-transferase [Arabidopsis thaliana] pir||H84918 glutat /REP_ORG=Citrus
Cit.13945.1.S1_at	BQ624770	5.44288	up	6.45269	up	1.51095	up	CAA39034.1	2e-84	heat stress transcription factor [Lycopersicon peruvianum] pir||S12361 heat shock transcription factor HSF24 - Peruvian tomato sp|P22335|HSF /REP_ORG=Citrus
Cit.13218.1.S1_s_at	DN621566	5.53387	up	19.8873	up	1.29552	up	NP_568327.1	1e-101	hydrolase, alpha/beta fold family protein [Arabidopsis thaliana] gb|AAK25929.1| putative lipase [Arabidopsis thaliana] /REP_ORG=Citrus
Cit.18156.1.S1_at	CX301048	4.67278	up	43.2904	up	2.94162	up	AAK69402.1	6e-63	immediate-early fungal elicitor protein CMPG1 [Petroselinum crispum] gb|AAK69401.1| immediate-early fungal elicitor protein CMPG1 [Petroseli /REP_ORG=Citrus
Cit.5956.1.S1_at	CV885460	3.35619	up	4.5442	up	1.44131	down	AAM18791.1	8e-31	immuno-reactant natriuretic peptide-like protein [Erucastrum strigosum] /REP_ORG=Citrus
Cit.24195.1.S1_at	CD574013	4.36716	up	10.542	up	2.04354	up	NP_200898.1	8e-53	lectin protein kinase family protein [Arabidopsis thaliana] /REP_ORG=Citrus
Cit.15593.1.S1_s_at	CX641508	35.4772	up	72.648	up	7.29471	up	BAB02603.1	6e-14	leucoanthocyanidin dioxygenase-like protein [Arabidopsis thaliana] ref|NP_187970.1| oxidoreductase, 2OG-Fe(II) oxygenase family protein [Ara /REP_ORG=Citrus
Cit.21128.1.S1_at	DN799150	29.0897	up	61.04	up	4.08995	up	BAB02603.1	4e-27	leucoanthocyanidin dioxygenase-like protein [Arabidopsis thaliana] ref|NP_187970.1| oxidoreductase, 2OG-Fe(II) oxygenase family protein [Ara /REP_ORG=Citrus
Cit.8664.1.S1_x_at	CX640870	3.58377	up	5.85872	up	1.65748	up	NP_174586.1	8e-27	MATE efflux family protein [Arabidopsis thaliana] /REP_ORG=Citrus
Cit.34261.1.S1_at	CX305658	3.49753	up	12.5429	up	1.53158	up	NP_174585.1	1e-66	MATE efflux family protein [Arabidopsis thaliana] /REP_ORG=Citrus
Cit.34261.1.S1_s_at	CX305658	4.17379	up	12.358	up	1.69141	up	NP_174585.1	1e-66	MATE efflux family protein [Arabidopsis thaliana] /REP_ORG=Citrus
Cit.21573.1.S1_at	CX286914	4.60645	up	7.17871	up	1.68631	up	BAB01399.1	7e-16	multidrug resistance-associated protein (MRP); ABC-transoprter [Arabidopsis thaliana] ref|NP_187915.1| ABC transporter family protein [Arabi
Cit.12516.1.S1_x_at	CX306211	29.1919	up	74.3547	up	4.09	up	AAP30841.1	5e-33	nectarin 5 [Nicotiana langsdorffii x Nicotiana sanderae] /REP_ORG=Citrus
Cit.12768.1.S1_at	CX299253	24.7086	up	43.205	up	2.02028	up	AAP30841.1	8e-55	nectarin 5 [Nicotiana langsdorffii x Nicotiana sanderae] /REP_ORG=Citrus
Cit.25075.1.S1_s_at	CX305691	12.4093	up	23.4743	up	2.98241	up	BAB19757.1	6e-41	nitrate transporter NRT1-2 [Glycine max]
Cit.3171.1.S1_at	CX299118	11.2547	up	11.4679	up	6.14326	up	BAB19757.1	8e-73	nitrate transporter NRT1-2 [Glycine max]
Cit.15355.1.S1_at	CB291618	4.14742	up	6.02043	up	1.45495	up	NP_192787.1	7e-78	oxidoreductase, 2OG-Fe(II) oxygenase family protein [Arabidopsis thaliana] /REP_ORG=Citrus
Cit.580.1.S1_x_at	CX637285	4.33559	up	15.5713	up	1.52635	up	CAA41437.1	4e-57	pathogenesis-related protein 4A [Nicotiana tabacum] pir||S23799 pathogenesis-related protein 4A - common tobacco /REP_ORG=Citrus
Cit.753.1.S1_x_at	CF835337	4.23762	up	10.6154	up	1.593	up	CAA41437.1	1e-59	pathogenesis-related protein 4A [Nicotiana tabacum] pir||S23799 pathogenesis-related protein 4A - common tobacco /REP_ORG=Citrus
Cit.6847.1.S1_at	CX643738	13.1642	up	340.092	up	5.68424	up	BAD11073.1	9e-51	pathogenesis-related protein 4b [Capsicum chinense] /REP_ORG=Citrus
Cit.21717.1.S1_at	CX305142	7.03411	up	8.58208	up	2.26585	up	BAD11073.1	2e-52	pathogenesis-related protein 4b [Capsicum chinense] /REP_ORG=Citrus
Cit.1200.1.S1_s_at	CX292655	7.60068	up	23.3997	up	1.1714	up	AAM21199.1	7e-90	pathogenesis-related protein 5-1 [Helianthus annuus] /REP_ORG=Citrus
Cit.1201.1.S1_at	CV886762	3.09267	up	15.456	up	1.08409	up	AAM21199.1	8e-91	pathogenesis-related protein 5-1 [Helianthus annuus] /REP_ORG=Citrus
Cit.2116.1.S1_s_at	CF836158	21.1609	up	24.7998	up	1.75699	up	AAM21199.1	3e-97	pathogenesis-related protein 5-1 [Helianthus annuus] /REP_ORG=Citrus
Cit.15404.1.S1_at	CF653559	28.0952	up	26.4844	up	1.2721	up	AAK30143.1	2e-58	pathogenesis-related protein PR-1 precursor [Capsicum annuum] /REP_ORG=Citrus
Cit.3708.1.S1_s_at	CX053295	3.69134	up	7.63889	up	1.80456	up	BAD46607.1	4e-82	peptidylprolyl isomerase [Oryza sativa (japonica cultivar-group)] pir||S48018 peptidylprolyl isomerase (EC 5.2.1.8) Cyp1 - rice gb|AAA57044. /REP_ORG=Citrus
Cit.8502.1.S1_s_at	CF832245	5.31813	up	6.78535	up	1.09376	down	BAA11853.1	1e-105	peroxidase [Populus nigra] pir||T09566 peroxidase (EC 1.11.1.7) - black poplar /REP_ORG=Citrus
Cit.6097.1.S1_s_at	DN618180	4.44723	up	12.6319	up	1.61181	up	NP_192922.1	1e-107	phospholipase D gamma 1 / PLD gamma 1 (PLDGAMMA1) [Arabidopsis thaliana] /REP_ORG=Citrus
Cit.12411.1.S1_s_at	DN960244b	nd		3.28469	up	nd		NP_172965.1	1e-142	programmed cell death 6-interacting protein [Arabidopsis thaliana]
Cit.10770.1.S1_s_at	CN191492	3.02766	up	4.03192	up	1.29497	down	BAC77531.1	1e-114	plasma membrane H+-ATPase [Sesbania rostrata] /REP_ORG=Citrus
Cit.21616.1.S1_at	CX291709	8.8146	up	112.195	up	2.36651	up	AAF98206.1	1e-37	Putative ABC transporter [Arabidopsis thaliana] pir||D96693 protein Putative ABC transporter [imported] - Arabidopsis thaliana
Cit.13260.1.S1_at	CN184839b	3	up	7.5961	up	nd		BAE48662	1e-94	alcohol dehydrogenase [Prunus mume]
Cit.25840.1.S1_s_at	CB292087	3.48201	up	12.4319	up	1.72982	up	BAC79956.1	8e-41	putative ABC transporter family protein [Oryza sativa (japonica cultivar-group)]
Cit.18704.1.S1_at	CX299605	31.7935	up	41.1109	up	14.5527	up	ACX37092.1	1e-41	putative cyclophilin [Citrus cv. Shiranuhi] Identities = 93/97 (95%)
Cit.15386.1.S1_at	CV710376	5.32205	up	14.8314	up	1.06777	down	XP_478449.1	1e-57	putative ionotropic glutamate receptor homolog GLR4 [Oryza sativa (japonica cultivar-group)] /REP_ORG=Citrus
Cit.16681.1.S1_at	CV707423	5.01997	up	31.8026	up	2.05783	up	AAO42089.1	2e-49	putative receptor protein kinase [Arabidopsis thaliana] ref|NP_197965.1| leucine-rich repeat family protein / protein kinase family protein /REP_ORG=Citrus
Cit.10816.1.S1_at	AJ489051	6.26153	up	15.7933	up	5.16897	up	AAR37421.1	8e-35	putative WRKY4 transcription factor [Vitis aestivalis] /REP_ORG=Citrus
Cit.12779.1.S1_at	CX044130	3.03698	up	8.98229	up	1.83581	up	AAR92477.1	3e-62	putative WRKY transcription factor 30 [Vitis aestivalis] /REP_ORG=Citrus
Cit.13519.1.S1_at	CX044789b	4.62057	up	8.67506	up	1.68379	up	ACI14400.1	4e-69	WRKY40-1 transcription factor [Brassica napus]
Cit.11156.1.S1_s_at	CN188753	3.82276	up	30.5176	up	2.44729	up	NP_564792.1	5e-73	WRKY family transcription factor [Arabidopsis thaliana] gb|AAK01128.1| transcription factor WRKY6 [Arabidopsis thaliana] gb|AAK01127.1| tran /REP_ORG=Citrus
Cit.341.1.S1_s_at	CF828414	5.97752	up	40.4314	up	4.90349	up	BAC23031.1	1e-50	WRKY-type DNA binding protein [Solanum tuberosum] /REP_ORG=Citrus
Cit.16425.1.S1_at	CF830784b	nd		3.7	up	nd		AEQ20638.1	4e-31	RING-H2 zinc finger protein [Manihot esculenta]
Cit.2727.1.S1_s_at	CK936000b	nd		3.2	up	nd		XP_002509580.1	1e-119	heat shock protein 70 (HSP70)-interacting protein, putative [Ricinus communis]
Cit.10258.1.S1_s_at	CK935816b	nd		10.7402	up	nd		AAG43557.1	9e-12	Avr9/Cf-9 rapidly elicited protein 65 [Nicotiana tabacum] /REP_ORG=Citrus
Cit.30095.1.S1_at	CB322123b	nd		6.9517	up	nd		AAP03882.1	9e-56	Avr9/Cf-9 rapidly elicited protein 276 [Nicotiana tabacum] /REP_ORG=Citrus
Cit.2809.1.S1_s_at	CX671396b	nd		5.83705	up	nd		AAQ05799.1	7e-98	DNA binding protein Rav [Capsicum annuum] /REP_ORG=Citrus
Cit.25559.1.S1_at	CX669576	4.7172	up	15.3295	up	2.78586	up	AAP82824.1	3e-21	resistance protein RPP8-like protein [Arabidopsis thaliana] /REP_ORG=Citrus
Cit.22418.1.S1_s_at	CB291186	3.14716	up	9.92894	up	1.00271	down	1VDC	4e-39	Structure Of Nadph Dependent Thioredoxin Reductase /REP_ORG=Citrus
Cit.11548.1.S1_at	CN188208	8.9711	up	12.1879	up	1.15037	down	Q9SMH2	2e-89	Thaumatin-like protein 1 precursor emb|CAB62167.1| thaumatin-like protein [Castanea sativa] /REP_ORG=Citrus
Cit.12005.1.S1_s_at	CX297162	6.60576	up	49.3202	up	2.26771	up	DAA00874.1	1e-46	TPA: PDR6 ABC transporter [Arabidopsis thaliana] ref|NP_181179.2| ABC transporter family protein [Arabidopsis thaliana]
Cit.12005.1.S1_at	CX297162	8.37454	up	63.4209	up	2.72106	up	DAA00874.1	1e-46	TPA: PDR6 ABC transporter [Arabidopsis thaliana] ref|NP_181179.2| ABC transporter family protein [Arabidopsis thaliana] /REP_ORG=Citrus
Cit.29812.1.S1_s_at	CN183503b	nd		3.71118	up	nd		XP_002521042.1	2e-90	UDP-glucosyltransferase, putative [Ricinus communis]
Cit.9827.1.S1_s_at	CN181604	7.36814	up	18.0277	up	2.84932	up	BAA89230.1	4e-73	wts2L [Citrullus lanatus] /REP_ORG=Citrus
Cit.17318.1.S1_at	BQ623333	4.07758	up	9.4203	up	1.8619	up	NP_565376.1	3e-11	zinc finger (C3HC4-type RING finger) family protein [Arabidopsis thaliana] /REP_ORG=Citrus
										Carbohydrate, aminoacid and nucleotide metabolism
Cit.9625.1.S1_s_at	CX051466	3.66083	up	20.144	up	1.04491	up	XP_480437.1	4e-76	glucose-6-phosphate/phosphate translocator [Oryza sativa (japonica cultivar-group)] dbj|BAD05754.1| glucose-6-phosphate/phosphate translocat /REP_ORG=Citrus
Cit.30646.1.S1_s_at	CB292174b	nd		5.45046	up	nd		XP_002281683.1	1e-101	sugar transport protein 13 [Vitis vinifera]
Cit.38473.1.S1_at	CF508868b	nd		4.86593	up	nd		NP_174675.2	4e-91	dolichyl-diphosphooligosaccharide--protein glycosyltransferase [Arabidopsis thaliana]
Cit.30527.1.S1_s_at	DN797788b	nd		4.33715	up	nd		ACI62865.1	1e-62	delta 1-pyrroline-5-carboxylate synthetase [Gossypium arboreum]
Cit.35354.1.S1_s_at	CK938413b	nd		3.96446	up	nd		XP_002300003.1	4e-63	nitrate reductase, putative [Phytophthora infestans T30-4]
Cit.8105.1.S1_s_at	CX543526	3.0871	up	11.0032	up	1.62262	down	JQ1287	1e-154	glyceraldehyde-3-phosphate dehydrogenase (phosphorylating) (EC 1.2.1.12), cytosolic - Arabidopsis thaliana gb|AAA32796.1| glyceraldehyde-3- /REP_ORG=Citrus
Cit.11208.1.S1_at	CN186207	3.14842	up	12.7768	up	1.87077	up	BAB09861.1	1e-119	GTP cyclohydrolase II; 3,4-dihydroxy-2-butanone-4-phoshate synthase [Arabidopsis thaliana] emb|CAA03884.1| GTP cyclohydrolase II / 3,4-dihyd /REP_ORG=Citrus"
Cit.5113.1.S1_at	CX043647	5.73344	up	6.82147	up	1.24891	up	CAD30830.1	1e-101	monosaccharide-H+ symporter [Datisca glomerata] /REP_ORG=Citrus
Cit.21748.1.S1_at	CX305925	44.9598	up	83.9202	up	25.9182	up	AAM61502.1	7e-08	prolylcarboxypeptidase-like protein [Arabidopsis thaliana] /REP_ORG=Citrus
Cit.30939.1.S1_at	BQ624063	4.15487	up	19.77	up	1.51181	up	AAM61164.1	1e-102	putative aspartate aminotransferase [Arabidopsis thaliana] /REP_ORG=Citrus
Cit.5651.1.S1_s_at	CV707417	3.50474	up	5.69046	up	1.05193	up	CAC69070.1	6e-67	STP14 protein [Arabidopsis thaliana] gb|AAC34349.1| Putative monosaccharide transport protein [Arabidopsis thaliana] ref|NP_177845.1| sugar
Cit.17510.1.S1_at	DN959863	4.62244	up	23.3317	up	1.14085	up	NP_197716.1	2e-92	succinyl-CoA ligase [GDP-forming] alpha-chain, mitochondrial, putative / succinyl-CoA synthetase, alpha chain, /REP_ORG=Citrus
										Vesicle trafficking
Cit.26142.1.S1_s_at	CF837717	8.25444	up	46.7406	up	3.70457	up	T05953	4e-63	polyphosphoinositide binding protein Ssh2 - soybean gb|AAB94599.1| polyphosphoinositide binding protein Ssh2p [Glycine max] /REP_ORG=Citrus
										Unknown
Cit.29657.1.S1_s_at	CK933117b	nd		13.1424	up	nd		BAA88221	4e-70	myb-related transcription factor LBM1 [Nicotiana tabacum]
Cit.23372.1.S1_at	CX672190b	nd		3.462	up	nd		CBI21495.3	1e-29	unnamed protein product [Vitis vinifera]
Cit.4521.1.S1_s_at	CF837170b	nd		3.2	up	nd		XP_002270524.1	2e-99	u-box domain-containing protein 14, putative [Vitis vinifera]; putative E3 ligase
Cit.4881.1.S1_at	CV715539b	nd		3.41384	up	nd		XP_002517659.1	7e-75	U3 small nucleolar RNA-associated protein [Ricinus communis]
Cit.38586.1.S1_at	CF509957b	nd		3.44013	up	nd		NP_190390.1	1e-15	RING/U-box domain-containing protein [Arabidopsis thaliana]
Cit.220.1.S1_s_at	CX667549b	nd		3.15357	up	nd		XP_002275712.2	9e-84	RING finger protein 10-like [Vitis vinifera]
Cit.12617.1.S1_at	CN190764b	nd		3.73301	up	nd		XP_003528315.1	2e-89	uncharacterized protein LOC100775686 [Glycine max]
Cit.16987.1.S1_s_at	CK936163b	nd		5.2338	up	nd		ABB02403.1	1e-83	temperature-induced lipocalin [Citrus sinensis]
Cit.24296.1.S1_s_at	CX542777b	nd		5.14944	up	nd		AAN17502.1	1e-35	omega-3 fatty acid desaturase [Betula pendula]
Cit.8713.1.S1_s_at	CV710378b	nd		4.87717	up	nd		XP_002531911.1	1e-116	ADP,ATP carrier protein 1 [Ricinus communis]
Cit.422.1.S1_at	CX046785b	nd		3.17799	up	nd		XP_002517715.1	2e-70	nuclease, putative [Ricinus communis]
Cit.16725.1.S1_at	CX545559b	nd		6.17009	up	nd		NP_177613.1	4e-51	pentatricopeptide repeat-containing protein [Arabidopsis thaliana]
Cit.32079.1.S1_at	CX288448b	nd		3.15725	up	nd		XP_002306233.1	2e-89	predicted protein [Populus trichocarpa]
Cit.3014.1.S1_s_at	CX665098b	nd		4.24782	up	nd		BAA97028.2	7e-48	unnamed protein product [Arabidopsis thaliana]
Cit.3381.1.S1_s_at	CB291447b	nd		3.09468	up	nd		XP_003611164.1	5e-59	DNA-directed RNA polymerase subunit beta [Medicago truncatula]
Cit.7512.1.S1_s_at	CX639450	4.43827	up	7.83104	up	1.42231	up	AAS88782.1	1e-20	At1g49000 [Arabidopsis thaliana] gb|AAS65939.1| At1g49000 [Arabidopsis thaliana] gb|AAF69704.1| F27J15.21 [Arabidopsis thaliana]
Cit.4407.1.S1_s_at	CX641767	4.75612	up	7.58319	up	2.06909	up	AAN38681.1	0.0005	At2g39400/F12L6.6 [Arabidopsis thaliana] gb|AAM14375.1| putative phospholipase [Arabidopsis thaliana] gb|AAK64054.1| putative phospholipase /REP_ORG=Citrus
Cit.16050.1.S1_at	CN189164b	nd		10.4426	up	nd		XP_002513915.1	4e-32	conserved hypothetical protein [Ricinus communis]
Cit.11099.1.S1_at	CK939459	5.07391	up	3.90822	up	4.53242	down	AAS46133.1	9e-19	cytochrome b6/f complex subunit V; petE [Oryza sativa (japonica cultivar-group)] gb|AAS46196.1| cytochrome b6/f complex subunit V; gpetE [Or /REP_ORG=Citrus"
Cit.13460.1.S1_at	CV718949	4.72112	up	3.83002	up	1.51498	down	NP_973487.1	2e-34	expressed protein [Arabidopsis thaliana]
Cit.14161.1.S1_at	CN184285	8.9476	up	16.3145	up	2.64391	up	AAF79607.1	7e-58	F5M15.12 [Arabidopsis thaliana] /REP_ORG=Citrus
Cit.29649.1.S1_s_at	CF834354	3.54064	up	10.0244	up	1.10925	up	NP_200865.1	1e-102	kelch repeat-containing F-box family protein [Arabidopsis thaliana] dbj|BAB08240.1| unnamed protein product [Arabidopsis thaliana] /REP_ORG=Citrus
Cit.17886.1.S1_s_at	CK939377	6.34305	up	13.9106	up	1.02088	up	NP_915910.1	5e-05	P0468B07.6 [Oryza sativa (japonica cultivar-group)] dbj|BAB89627.1| unknown protein [Oryza sativa (japonica cultivar-group)]
Cit.28534.1.S1_s_at	CV709159	5.00242	up	17.4122	up	2.33518	up	CAC35703.1	1e-16	photoperiod responsive protein [Solanum tuberosum subsp. andigena] /REP_ORG=Citrus
Cit.15722.1.S1_at	DN621081	4.35556	up	16.3963	up	1.59234	up	CAC35703.1	2e-40	photoperiod responsive protein [Solanum tuberosum subsp. andigena] /REP_ORG=Citrus
Cit.961.1.S1_s_at	CF418481	3.89474	up	4.49068	up	2.2369	down	T09614	5e-48	probable protein disulfide-isomerase (EC 5.3.4.1) precursor, glucose-regulated [similarity] - alfalfa gb|AAB46930.1| glucose-regulated endop /REP_ORG=Citrus
Cit.21832.1.S1_at	CB304642	3.45683	up	11.4179	up	1.59659	up	AAF43496.1	1e-05	protein serine/threonine kinase [Lophopyrum elongatum] gb|AAK11674.1| protein kinase [Lophopyrum elongatum] /REP_ORG=Citrus
Cit.16277.1.S1_at	CV713760	4.76472	up	18.0288	up	1.01951	down	CAB68186.1	7e-66	putative protein [Arabidopsis thaliana] pir||T45668 hypothetical protein F14P22.70 - Arabidopsis thaliana ref|NP_191407.1| calmodulin-bindin /REP_ORG=Citrus
Cit.35636.1.S1_s_at	CK939965	4.08581	up	5.80646	up	1.96736	up	AAP40475.1	2e-61	putative protein kinase [Arabidopsis thaliana] /REP_ORG=Citrus
Cit.16307.1.S1_at	CX304749	5.36041	up	13.9357	up	1.8376	up	AAM51319.1	2e-35	putative syntaxin [Arabidopsis thaliana] gb|AAL36192.1| putative syntaxin [Arabidopsis thaliana] ref|NP_568187.1| syntaxin, putative (SYP132 /REP_ORG=Citrus
Cit.29543.1.S1_s_at	CK937341	3.81112	up	8.52667	up	1.37472	up	AAP54100.1	1e-108	putative thiolase [Oryza sativa (japonica cultivar-group)] ref|NP_921813.1| putative thiolase [Oryza sativa (japonica cultivar-group)] gb|AA /REP_ORG=Citrus
Cit.25724.1.S1_at	CF830881	3.1495	up	3.61257	up	1.19598	down	AAF78583.1	6e-28	SAG101 [Arabidopsis thaliana] /REP_ORG=Citrus
Cit.12977.1.S1_at	CX635527	4.41419	up	8.69519	up	1.3725	up	BAC43758.1	7e-16	tentative caffeine synthase 3 [Coffea arabica] /REP_ORG=Citrus
Cit.4690.1.S1_at	CV885042	8.36462	up	22.12	up	5.29229	up	AAK62346.1	2e-94	elicitor-inducible cytochrome P450 [Nicotiana tabacum] /REP_ORG=Citrus
Cit.29880.1.S1_at	CX546648	14.5096	up	22.5097	up	5.64951	up	BAB10225.1	1e-119	unnamed protein product [Arabidopsis thaliana] ref|NP_198817.1| AAA-type ATPase family protein [Arabidopsis thaliana] /REP_ORG=Citrus
Cit.34985.1.S1_at	C95473	3.8842	up	3.24864	up	1.32752	down	AAM63895.1	3e-13	unknown [Arabidopsis thaliana]
Cit.33145.1.S1_at	CX297734	3.0442	up	9.13995	up	1.86404	up	AAM66111.1	5e-23	unknown [Arabidopsis thaliana] dbj|BAB03064.1| unnamed protein product [Arabidopsis thaliana] ref|NP_566699.1| VQ motif-containing protein
Cit.5477.1.S1_s_at	CV719029	3.305	up	8.19507	up	1.19106	down	AAM62660.1	8e-34	unknown [Arabidopsis thaliana] gb|AAM47888.1| unknown protein [Arabidopsis thaliana] gb|AAL91147.1| unknown protein [Arabidopsis thaliana]
Cit.31262.1.S1_at	CX308761	3.27425	up	9.17971	up	1.09591	down	BAC43385.1	9e-05	unknown protein [Arabidopsis thaliana] dbj|BAB09473.1| unnamed protein product [Arabidopsis thaliana] gb|AAO64067.1| unknown protein [Arabid
Cit.17438.1.S1_at	CX299263	6.77483	up	52.7457	up	3.22174	up	AAM48020.1	5e-54	unknown protein [Arabidopsis thaliana] gb|AAF79235.1| F10B6.27 [Arabidopsis thaliana] ref|NP_172940.1| expressed protein [Arabidopsis thalia
Cit.33122.1.S1_s_at	CX297492	3.28929	up	5.10738	up	1.25886	down	AAM14278.1	6e-70	unknown protein [Arabidopsis thaliana] gb|AAL49780.1| unknown protein [Arabidopsis thaliana] ref|NP_177653.1| SEC14 cytosolic factor family
Cit.14892.1.S1_at	DN620509	7.474	up	13.7305	up	1.14177	up	AAF26101.1	1e-70	unknown protein [Arabidopsis thaliana] ref|NP_850506.1| universal stress protein (USP) family protein / early nodulin ENOD18 family protein
Cit.34429.1.S1_s_at	CX306877	3.34174	up	12.6621	up	1.47338	up	BAB11192.1	2e-32	unnamed protein product [Arabidopsis thaliana] ref|NP_197728.1| GRAM domain-containing protein / ABA-responsive protein-related [Arabidopsis /REP_ORG=Citrus
Cit.4882.1.S1_s_at	DN957820	4.19534	up	4.55687	up	1.58521	up	CAB42903.1	2e-76	UTP-glucose glucosyltransferase like protein [Arabidopsis thaliana] emb|CAB62443.1| UTP-glucose glucosyltransferase-like protein [Arabidopsi /REP_ORG=Citrus
Cit.26116.1.S1_at	CF836772	11.9065	up	9.05218	up	2.38194	up	CAD41584.3	9e-58	OSJNBa0088I22.16 [Oryza sativa (japonica cultivar-group)] /REP_ORG=Citrus
a Fold changes (FC) ≥ 3.0 relative to water-infiltrated leaves at 8 h post inoculation
b Sweet orange genes with predicted PthA and/or PthC binding sites in their promoters
c Best hit orthologous in GeneBank (http://www.ncbi.nlm.nih.gov/genbank/)
up, upregulated; down, downregulated; nd, not detected

## Sheet: Venn diagram
Additional file 1. Venn diagram displaying the overlap in differentially regulated Citrus sinensis genes in response to X. citri infection in the presence of cycloheximide (Ch) at 8 h post inoculation and X. citri infection at 6 and 48 h post inoculation reported previously [26]
Microarray treatments	Probe Set number	Affymetrix Probe Set ID
Xc_regulated 6 hpi Xc_regulated 48 hpi Xc+Ch 8 hpi	17	Cit.22284.1.S1_at Cit.1201.1.S1_at Cit.341.1.S1_s_at Cit.18156.1.S1_at Cit.302.1.S1_s_at Cit.27169.1.S1_x_at Cit.8186.1.S1_at Cit.29657.1.S1_s_at Cit.8514.1.S1_x_at Cit.14371.1.S1_at Cit.27935.1.S1_at Cit.13651.1.S1_at Cit.4425.1.S1_at Cit.12005.1.S1_s_at Cit.6847.1.S1_at Cit.17886.1.S1_s_at Cit.4026.1.S1_s_at
Xc_regulated 6 hpi Xc+Ch 8 hpi	39	Cit.14161.1.S1_at Cit.10816.1.S1_at Cit.8502.1.S1_s_at Cit.3236.1.S1_at Cit.16670.1.S1_at Cit.753.1.S1_x_at Cit.14892.1.S1_at Cit.34261.1.S1_at Cit.16987.1.S1_s_at Cit.3277.1.S1_s_at Cit.34418.1.S1_at Cit.30939.1.S1_at Cit.15355.1.S1_at Cit.580.1.S1_x_at Cit.7512.1.S1_s_at Cit.12005.1.S1_at Cit.12516.1.S1_x_at Cit.12768.1.S1_at Cit.25075.1.S1_s_at Cit.10770.1.S1_s_at Cit.23527.1.S1_at Cit.36841.1…
Xc_regulated 48 hpi Xc+Ch 8 hpi	18	Cit.31262.1.S1_at Cit.9132.1.S1_s_at Cit.17438.1.S1_at Cit.3708.1.S1_s_at Cit.25089.1.S1_at Cit.30987.1.S1_at Cit.16277.1.S1_at Cit.4491.1.S1_at Cit.4690.1.S1_at Cit.21128.1.S1_at Cit.5956.1.S1_at Cit.11159.1.S1_s_at Cit.12172.1.S1_at Cit.2690.1.S1_s_at Cit.21616.1.S1_at Cit.15593.1.S1_s_at Cit.2270.1.S1_s_at Cit.37210.1.S1_at
