# Supplementary material for: Identification of putative TAL effector targets of the citrus canker pathogens shows functional convergence underlying disease development and defense response
Source: BMC Genomics. 2014 Feb 25;15:157. doi: 10.1186/1471-2164-15-157 (PMC4028880; doi:10.1186/1471-2164-15-157)
Supplement: Additional file 2 — Microarray analyses of sweet orange epicotyls expressing PthA2 or PthA4. [file 1471-2164-15-157-S2.XLSX]

## Sheet: Regulated by PthAs 2 and 4 
Additional file 2. Sweet orange genes differentially regulateda in epicotyls expressing PthA2 or PthA4
Probe Set ID	Citrus EST	FCa PthA2		FCa PthA4		Gene IDc	e-value	Functional category and target description
								Auxin synthesis, mobilization and signaling
Cit.31860.1.S1_s_at	AU300809	8.26464	up	7.19278	up	S33621	5e-13	ADR11-2 protein - soybean (fragment) emb|CAA49341.1| ADR11 [Glycine max]
Cit.35736.1.S1_s_at	CK937473	3.19016	up	5.22611	up	Q9ZRA4	9e-76	Auxin-binding protein ABP19a precursor gb|AAD00295.1| auxin-binding protein ABP19 [Prunus persica]
								Terpene and GA synthesis and signaling
Cit.3665.1.S1_at	CF508354b	5.45864	up	11.8416	up	CAB45241.1	7e-34	GEG protein [Gerbera hybrid cultivar]
Cit.29007.1.S1_at	CX637545	5.31826	up	4.43181	up	S71371	4e-35	gibberellin-regulated protein GASA5 precursor - Arabidopsis thaliana gb|AAA98520.1| GASA5
								Ethylene synthesis and signalling
Cit.4491.1.S1_at	CX643923	3.25844	up	8.05185	up	CAB60722.1	0.0	ACC synthase [Citrus sinensis] emb|CAB60721.1| ACC synthase [Citrus sinensis]
								Cell division and morphogenesis
Cit.4118.1.S1_s_at	CK932935	3.17869	up	7.52351	up	CAE02924.1	2e-69	histone H3 [Oryza sativa (japonica cultivar-group)]
Cit.29880.1.S1_at	CX546648b	4.04784	up	15.5164	up	CAH10209.1	1e-119	Cell Division Protein AAA ATPase family [Triticum aestivum]
								Cell-wall synthesis and remodelling
Cit.2392.1.S1_at	CF831790	81.4607	up	42.3811	up	AAB65155.1	0.0	acidic cellulase [Citrus sinensis] pir||T07883 cellulase (EC 3.2.1.4) - sweet orange
Cit.14522.1.S1_at	CX043829	3.28967	up	3.60282	up	CAA10382.2	1e-82	alpha-D-xylosidase [Tropaeolum majus]
Cit.23967.1.S1_s_at	CV710106	3.47633	up	3.30785	up	CAA10382.2	4e-60	alpha-D-xylosidase [Tropaeolum majus]
Cit.399.1.S1_s_at	CF837795	3.11961	up	3.80745	up	AAR09170.1	2e-45	alpha-expansin 3 [Populus tremula x Populus tremuloides]
Cit.2701.1.S1_at	CV710968	3.60714	up	6.66613	up	AAO92753.1	2e-56	arabinogalactan protein [Gossypium hirsutum]
Cit.2700.1.S1_s_at	CV709336	4.39592	up	7.79833	up	AAO92753.1	7e-81	arabinogalactan protein [Gossypium hirsutum]
Cit.19350.1.S1_s_at	CK934803	4.23882	up	4.12091	up	NP_196320.1	4e-42	aspartyl protease family protein [Arabidopsis thaliana] dbj|BAB11161.1| nucleoid DNA-binding-like protein [Arabidopsis thaliana]
Cit.20158.1.S1_x_at	CF834901	5.88589	up	7.60558	up	NP_191008.1	7e-23	aspartyl protease family protein [Arabidopsis thaliana] pir||T47599 nucleoid DNA-binding-like protein - Arabidopsis thaliana
Cit.11898.1.S1_at	CD573639	3.3852	up	8.42975	up	AAL57631.1	4e-69	At1g78060 F28K19_32 [Arabidopsis thaliana] ref|NP_177929.1| glycosyl hydrolase family 3 protein [Arabidopsis thaliana]
Cit.9706.1.S1_s_at	CV886686	3.7908	up	23.1742	up	CAA03908.1	1e-145	beta-1,3-glucanase [Citrus sinensis] pir||T10119 glucan endo-1,3-beta-D-glucosidase (EC 3.2.1.39) - sweet orange
Cit.4483.1.S1_s_at	CX077158	8.93892	up	14.4583	up	BAB11424.1	5e-79	beta-xylosidase [Arabidopsis thaliana] ref|NP_201262.1| glycosyl hydrolase family 3 protein [Arabidopsis thaliana]
Cit.3554.1.S1_s_at	CX663293	6.82833	up	6.9356	up	T07885	1e-124	cellulase (EC 3.2.1.4) - sweet orange gb|AAB65156.1| basic cellulase [Citrus sinensis]
Cit.7877.1.S1_at	CX667721	4.15753	up	5.18522	up	S48032	5e-95	cim1 protein - soybean gb|AAA50175.1| cytokinin induced message
Cit.11915.1.S1_s_at	CX071344	6.92045	up	7.46762	up	AAC17605.1	6e-45	Contains similarity to proline-rich protein, gb|S68113 from Brassica napus. [Arabidopsis thaliana] ref|NP_172674.1| protease inhibitor seed
Cit.2945.1.S1_s_at	CV887291	4.49328	up	5.73873	up	CAC94006.1	1e-148	endo-beta-1,4-glucanase [Fragaria x ananassa]
Cit.35756.1.S1_at	CB250319	26.745	up	10.5397	up	AAC64184.1	2e-96	endopolygalacturonase [Prunus persica]
Cit.32767.1.S1_at	CX294670	35.4066	up	11.7023	up	AAP21999.1	1e-58	endopolygalacturonase [Prunus persica]
Cit.1385.1.S1_s_at	CV887009	3.03462	up	5.42467	up	T10737	7e-67	extensin-like cell wall protein - sea-island cotton gb|AAA79364.1| proline-rich cell wall protein
Cit.1386.1.S1_at	CX672178	3.9867	up	6.88604	up	T10737	5e-75	extensin-like cell wall protein - sea-island cotton gb|AAA79364.1| proline-rich cell wall protein
Cit.30534.1.S1_s_at	CK934786	3.78865	up	5.18167	up	S65063	4e-21	fiber protein E6 (clones SIE6-2A and SIE6-3B) - sea-island cotton gb|AAB03085.1| E6 gb|AAB03081.1| E6
Cit.17888.1.S1_s_at	CF838857	4.89293	up	8.50948	up	NP_177929.1	1e-106	glycosyl hydrolase family 3 protein [Arabidopsis thaliana] gb|AAL57631.1| At1g78060 F28K19_32 [Arabidopsis thaliana]
Cit.3390.1.S1_at	CV709535	13.9148	up	12.5192	up	NP_197666.1	1e-128	glycosyl transferase family 2 protein [Arabidopsis thaliana] upa15 homolog
Cit.1077.1.S1_s_at	CF829440	4.77209	up	4.30841	up	AAQ84042.1	1e-93	pectate lyase [Malus x domestica]
Cit.17853.1.S1_s_at	CK933446	7.42187	up	5.49943	up	NP_563715.1	1e-145	pectate lyase family protein [Arabidopsis thaliana] p|Q940Q1|PEL1_ARATH Probable pectate lyase 1 precursor (Pectate lyase A1)
Cit.26012.1.S1_at	CF833607	9.43556	up	5.83612	up	AAF35897.1	8e-56	pectin methylesterase isoform alpha [Vigna radiata]
Cit.25554.1.S1_at	CX669376	12.8274	up	16.2396	up	AAK50769.1	1e-63	polygalacturonase [Pisum sativum]
Cit.35754.1.S1_at	CB250305	23.2841	up	10.4389	up	NP_191544.1	2e-09	polygalacturonase, putative [Arabidopsis thaliana] pir||T47809 polygalacturonase-like protein - Arabidopsis thaliana
Cit.4516.1.S1_s_at	CV886618	4.58706	up	7.36135	up	AAP33475.1	1e-116	polygalacturonase-like protein [Fragaria x ananassa]
Cit.10437.1.S1_s_at	CX665316	8.86268	up	33.8158	up	AAP33475.1	1e-144	polygalacturonase-like protein [Fragaria x ananassa]
Cit.20071.1.S1_s_at	CX666732	6.57809	up	20.9277	up	AAP33475.1	4e-90	polygalacturonase-like protein [Fragaria x ananassa]
Cit.21559.1.S1_s_at	CX051882	10.2077	up	34.7579	up	AAP33475.1	4e-33	polygalacturonase-like protein [Fragaria x ananassa]
Cit.2848.1.S1_at	DN795261	6.55708	up	3.66126	up	NP_188718.1	1e-97	leucine-rich repeat family protein [Arabidopsis thaliana] dbj|BAB02490.1| polygalacturonase inhibitor-like protein [A. thaliana]
Cit.311.1.S1_s_at	CN182741	5.46629	up	3.64	up	BAB16431.1	8e-18	P-rich protein NtEIG-C29 [Nicotiana tabacum]
Cit.14266.1.S1_at	CX666282	3.04488	up	4.16788	up	CAB88664.1	1e-164	putative glucosyltransferase [Cicer arietinum]
Cit.13410.1.S1_s_at	CX669534	4.37679	up	9.13993	up	AAP04044.1	1e-103	putative pectin methylesterase [Arabidopsis thaliana] gb|AAL49830.1| putative pectin methylesterase [Arabidopsis thaliana] emb|CAB89354.1|
Cit.12490.1.S1_s_at	CX044619	6.13112	up	22.0929	up	AAM20001.1	1e-134	putative polygalacturonase PG1 [Arabidopsis thaliana] gb|AAK92733.1| putative polygalacturonase PG1 [Arabidopsis thaliana] ref|NP_175244.1|
Cit.11685.1.S1_s_at	CX663825	8.001	up	11.2788	up	AAM65121.1	5e-74	putative proline-rich cell wall protein [Arabidopsis thaliana] gb|AAL85077.1| putative proline-rich cell wall protein [Arabidopsis thaliana]
Cit.2949.1.S1_s_at	CN182557	10.9076	up	4.48882	up	T10523	1e-153	xyloglucan endo-1,4-beta-D-glucanase (EC 3.2.1.-) 1 - common nasturtium gb|AAB39950.1| xyloglucan endotransglycosylase
								Disease resistance, defence and stress response
Cit.4661.1.S1_s_at	CV713066	4.7193	up	8.23136	up	AAT68601.1	1e-118	benzoyl coenzyme A: benzyl alcohol benzoyl transferase [Petunia x hybrida]
Cit.2113.1.S1_at	CK934775	3.31072	up	9.23797	up	NP_176113.1	2e-59	disease resistance-responsive protein-related dirigent protein-related [Arabidopsis thaliana]
Cit.11230.1.S1_s_at	CK936665b	3.36931	up	6.45585	up	BAB16426	4e-78	EIG-I24 [Nicotiana tabacum]
Cit.5769.1.S1_at	CN189092	13.572	up	35.4422	up	AAK62346.1	3e-57	elicitor-inducible cytochrome P450 [Nicotiana tabacum]
Cit.9584.1.S1_x_at	DR403286	3.1316	up	6.23272	up	AAG30140.1	9e-83	glutathione S-transferase [Arabidopsis thaliana]
Cit.9301.1.S1_s_at	CN190145	3.30611	up	12.2628	up	BAD11070.1	1e-102	HSR203J like protein [Capsicum chinense]
Cit.5956.1.S1_at	CV885460	3.31147	up	10.3778	up	AAM18791.1	8e-31	immuno-reactant natriuretic peptide-like protein [Erucastrum strigosum]
Cit.10864.1.S1_s_at	CV706080	3.86921	up	4.54947	up	CAE76632.1	3e-89	leucine rich repeat protein [Cicer arietinum]
Cit.26982.1.S1_at	CV716390	3.79688	up	3.4203	up	NP_189066.1	1e-92	leucine-rich repeat transmembrane protein kinase, putative [Arabidopsis thaliana]
Cit.26307.1.S1_s_at	CV884507	9.08589	up	12.4823	up	CAH03799.1	4e-26	lipid transfer protein [Citrus sinensis]
Cit.17919.1.S1_s_at	DN795283	3.0297	up	4.99135	up	Q93ZH0	1e-106	LysM-domain GPI-anchored protein 1 precursor gb|AAL09782.1| At1g21880 T26F17_5 [Arabidopsis thaliana] ref|NP_564153.1| peptidoglycan-binding
Cit.376.1.S1_x_at	CX666561	4.58206	up	11.7432	up	Q39967	5e-22	Major latex allergen Hev b 5 gb|AAC49448.1| pI 3.5 latex allergen gb|AAC49447.1| latex allergen
Cit.100.1.S1_x_at	CK934397	4.69596	up	12.3378	up	Q39967	3e-21	Major latex allergen Hev b 5 gb|AAC49448.1| pI 3.5 latex allergen gb|AAC49447.1| latex allergen
Cit.721.1.S1_x_at	CB290748	5.29871	up	14.6422	up	Q39967	5e-22	Major latex allergen Hev b 5 gb|AAC49448.1| pI 3.5 latex allergen gb|AAC49447.1| latex allergen
Cit.31377.1.S1_at	DN619712	5.14859	up	13.3668	up	AAB81668.1	8e-81	NAM (no apical meristem)-like protein [Arabidopsis thaliana] pir||D84547 NAM (no apical meristem)-like protein [imported] - Arabidopsis thal
Cit.32625.1.S1_s_at	CX292843	3.78017	up	3.21743	up	CAA58733.1	4e-07	PAR-1a [Nicotiana tabacum] pir||S57419 PAR-1a protein - common tobacco
Cit.10235.1.S1_at	CN182037	4.05958	up	3.56311	up	S62698	2e-64	photoassimilate-responsive protein precursor (clone PAR-1a) - common tobacco
Cit.14913.1.S1_s_at	CX043703	3.41039	up	8.31922	up	CAA77656.1	6e-73	acidic chitinase III [Nicotiana tabacum] pir||S23544 chitinase (EC 3.2.1.14) class III, acidic - common tobacco sp|P29060|CHIA_TOBAC Acidic
Cit.21654.1.S1_s_at	CX299958	3.1084	up	9.16643	up	AAC35981.1	5e-27	chitinase CHI1 [Citrus sinensis]
Cit.10594.1.S1_at	DN624837	3.27995	up	9.76575	up	AAC35981.1	1e-78	chitinase CHI1 [Citrus sinensis]
Cit.15242.1.S1_at	CX292066	4.68446	up	10.3836	up	AAC35981.1	1e-101	chitinase CHI1 [Citrus sinensis]
Cit.23259.1.S1_s_at	CX676279	3.83217	up	6.69468	up	AAB95118.1	3e-88	pathogenesis-related group 5 protein [Brassica rapa] pir||T14428 thaumatin-like protein - turnip
Cit.1200.1.S1_at	CX292655	5.6927	up	13.5608	up	AAM21199.1	7e-90	pathogenesis-related protein 5-1 [Helianthus annuus]
Cit.15404.1.S1_at	CF653559	13.625	up	53.389	up	AAK30143.1	2e-58	pathogenesis-related protein PR-1 precursor [Capsicum annuum]
Cit.31825.1.S1_at	AU300664	4.2491	up	4.45423	up	NP_194308.1	6e-30	pathogenesis-related protein, putative [Arabidopsis thaliana] pir||T04232 pathogenesis-related protein homolog F14M19.60 - Arabidopsis
Cit.14939.1.S1_at	CV718780	5.33032	up	18.0855	up	XP_476016.1	1e-102	putative hypersensitive-induced response protein [Oryza sativa (japonica cultivar-group)]
Cit.19313.1.S1_at	CX308038	5.56181	up	21.4233	up	EAL71975.1	0.0002	putative protein serine threonine kinase [Dictyostelium discoideum]
Cit.19313.1.S1_s_at	CX308038	3.34634	up	12.1139	up	EAL71975.1	0.0002	putative protein serine threonine kinase [Dictyostelium discoideum]
Cit.5228.1.S1_s_at	DN622543	3.17997	up	5.21872	up	AAK59558.1	1e-31	putative receptor-protein kinase [Arabidopsis thaliana]
Cit.1820.1.S1_at	DN797852	3.93807	up	3.40193	up	BAA21921.1	9e-37	ZPT2-12 [Petunia x hybrida]
Cit.29321.1.S1_x_at	CK934292	3.80867	down	4.52812	down	AAG38518.1	3e-59	miraculin-like protein 2 [Citrus x paradisi]
Cit.32002.1.S1_at	CX287685b	3.41198	down	5.72029	down	XP_002522191.1	3e-50	RING-H2 finger protein ATL1L, putative [Ricinus communis]
								Carbohydrate, aminoacid and nucleotide metabolism
Cit.28009.1.S1_at	CX671808	3.31081	up	9.18232	up	NP_173510.1	1e-55	phosphate transporter family protein [Arabidopsis thaliana]
Cit.28009.1.S1_s_at	CX671808	3.14033	up	8.70879	up	NP_173510.1	1e-55	phosphate transporter family protein [Arabidopsis thaliana]
Cit.5300.1.S1_at	CV713508	3.86654	up	11.7058	up	AAL34163.1	5e-70	putative dUTP pyrophosphatase [Arabidopsis thaliana] gb|AAK44149.1| putative dUTP pyrophosphatase [Arabidopsis thaliana] emb|CAB51171.1| dUT
Cit.2027.1.S1_s_at	DN617689	3.70251	up	5.23319	up	AAD02832.1	1e-55	raffinose synthase [Cucumis sativus]
Cit.10661.1.S1_at	CB291294	3.13232	up	4.51381	up	BAB82419.1	0.0	acid invertase [Citrus unshiu]
Cit.8908.1.S1_s_at	CX674698b	3.35688	up	5.18798	up	AAC39480.1	3e-92	aquaporin [Vernicia fordii] pir||T48886 aquaporin [imported] - Vernicia fordii
								Putative transcriptional factors
Cit.8822.1.S1_s_at	CF835408	5.25573	up	6.1416	up	AAN13013.1	6e-90	putative chloroplast nucleoid DNA-binding protein [Arabidopsis thaliana] dbj|BAB01116.1| CND41, chloroplast nucleoid DNA binding protein-lik
Cit.8823.1.S1_s_at	CN182354	4.9703	up	9.16827	up	AAN13013.1	1e-113	putative chloroplast nucleoid DNA-binding protein [Arabidopsis thaliana] dbj|BAB01116.1| CND41, chloroplast nucleoid DNA binding protein-lik
Cit.18045.1.S1_s_at	CN185220	3.88773	down	6.4288	down	AAM63508.1	6e-25	transcription factor TINY, putative [Arabidopsis thaliana]
								Unknown
Cit.4457.1.S1_s_at	CD574780	3.28408	up	6.19286	up	AAP03023.1	3e-82	acyl-activating enzyme 12 [Arabidopsis thaliana]
Cit.6334.1.S1_at	CV715984	4.45985	up	6.31609	up	BAB10434.1	5e-99	ABC transporter-like protein [Arabidopsis thaliana] ref|NP_200098.1| ABC transporter family protein [Arabidopsis thaliana]
Cit.18235.1.S1_at	CK936113	7.82897	up	9.47519	up	NP_187298.1	2e-92	GNS1 SUR4 membrane family protein [Arabidopsis thaliana] gb|AAF08569.1| unknown protein [Arabidopsis thaliana]
Cit.10820.1.S1_at	CF420987	3.35382	up	8.96059	up	AAN18146.1	5e-95	At2g38710 T6A23.9 [Arabidopsis thaliana] gb|AAM62983.1| unknown [Arabidopsis thaliana] gb|AAM83232.1| At2g38710 T6A23.9 [Arabidopsis thalian
Cit.39558.1.S1_s_at	DN795545	3.11269	up	8.40173	up	AAN18146.1	3e-81	At2g38710 T6A23.9 [Arabidopsis thaliana] gb|AAM62983.1| unknown [Arabidopsis thaliana] gb|AAM83232.1| At2g38710 T6A23.9 [Arabidopsis thalian
Cit.24517.1.S1_at	CX546022	4.16433	up	6.38719	up	AAU05534.1	3e-28	At4g12320 [Arabidopsis thaliana]
Cit.29003.1.S1_s_at	CX637270	3.64286	up	4.88323	up	AAR24736.1	4e-43	At4g32870 [Arabidopsis thaliana] gb|AAR24696.1| At4g32870 [Arabidopsis thaliana] emb|CAB80004.1| putative protein [Arabidopsis thaliana]
Cit.5609.1.S1_at	CV884719	7.17058	up	3.26214	up	AAS76239.1	3e-52	At5g19340 [Arabidopsis thaliana] ref|NP_197435.2| expressed protein [Arabidopsis thaliana] gb|AAR92257.1| At5g19340 [Arabidopsis thaliana]
Cit.14757.1.S1_at	CK702467	3.30486	up	8.58983	up	NP_566082.1	6e-37	calcium-binding protein, putative [Arabidopsis thaliana] gb|AAK95299.1| At2g46600 F13A10.13 [Arabidopsis thaliana]
Cit.11691.1.S1_at	CF832883	3.49948	up	6.12745	up	CAB42906.1	3e-48	calmodulin-like protein [Arabidopsis thaliana] pir||T08398 calmodulin homolog F18B3.50 - Arabidopsis thaliana ref|NP_190646.1| calmodulin-re
Cit.25089.1.S1_at	CX306331	4.51994	up	9.37046	up	BAD06417.1	1e-51	cytochrome P450 [Asparagus officinalis]
Cit.12502.1.S1_s_at	CX050861	3.61118	up	4.38893	up	AAT39315.1	2e-90	putative senescence-associated protein [Solanum demissum]
Cit.12503.1.S1_at	DN135183	4.46461	up	4.84482	up	NP_190146.1	3e-82	senescence-associated family protein [Arabidopsis thaliana] pir||T47500 hypothetical protein F9K21.180 - Arabidopsis thaliana
Cit.11057.1.S1_s_at	CV716755	4.93411	up	3.58098	up	AAT40548.1	3e-83	putative vicilin [Solanum demissum]
Cit.18517.1.S1_at	CX293755	4.70871	up	20.1814	up	AAO27256.1	4e-39	putative NADH-dehydrogenase [Pisum sativum]
Cit.12932.1.S1_s_at	CF653202	4.57376	up	4.75047	up	NP_194433.1	2e-89	expressed protein [Arabidopsis thaliana] pir||T04826 hypothetical protein F10M23.370 - Arabidopsis thaliana
Cit.29791.1.S1_at	CK933221	7.22217	up	4.54795	up	T10174	1e-117	hypothetical protein - castor bean emb|CAB02653.1| unknown [Ricinus communis]
Cit.23561.1.S1_x_at	DN620570	3.12703	up	3.65825	up	XP_326282.1	3e-06	hypothetical protein [Neurospora crassa] gb|EAA28082.1| hypothetical protein [Neurospora crassa]
Cit.30668.1.S1_s_at	DN795568	3.81056	up	6.95042	up	NP_913447.1	4e-19	P0492F05.24 [Oryza sativa (japonica cultivar-group)]
Cit.8282.1.S1_s_at	CX303177	3.80877	up	4.50759	up	AAD11482.1	1e-106	peroxidase precursor [Glycine max]
Cit.1194.1.S1_s_at	CF833252	4.09797	up	5.46331	up	AAM28295.1	7e-18	PVR3-like protein [Ananas comosus]
Cit.13553.1.S1_at	DN797932	3.04056	down	3.36653	down	AAL85105.1	2e-56	putative heat shock protein [Arabidopsis thaliana] gb|AAK76648.1| putative heat shock protein [Arabidopsis thaliana] dbj|BAB01258.1| heat sh
Cit.19727.1.S1_x_at	CK937930	3.84463	up	7.34611	up	BAB40143.1	4e-31	plasma membrane intrinsic protein 2-2 [Pyrus communis
Cit.18116.1.S1_at	CF509924	4.28489	down	3.6546	down	NP_199696.2	4e-35	male sterility MS5 family [Arabidopsis thaliana] dbj|BAC42669.1| unknown protein [Arabidopsis thaliana]
Cit.106.1.S1_s_at	CF835209	3.67177	up	4.33741	up	AAM62745.1	1e-116	nucleoid DNA-binding-like protein [Arabidopsis thaliana] dbj|BAB11161.1| nucleoid DNA-binding-like protein [A. thaliana]
Cit.12232.1.S1_at	CX054002	3.61552	up	6.13314	up	T11577	1e-153	type IIIa membrane protein cp-wap13 - cowpea gb|AAB61672.1| type IIIa membrane protein cp-wap13 [Vigna unguiculata]
Cit.17933.1.S1_s_at	CK937500	6.02248	up	9.50287	up	AAM62468.1	7e-41	unknown [Arabidopsis thaliana]
Cit.11433.1.S1_at	CF833279	21.5075	up	23.0366	up	CAB02653.1	1e-147	unknown [Ricinus communis] pir||T10174 hypothetical protein - castor bean
Cit.5453.1.S1_at	CX671692	4.24692	up	3.94919	up	AAL49921.1	5e-69	unknown protein [Arabidopsis thaliana]
Cit.5453.1.S1_s_at	CX671692	3.5516	up	3.57427	up	AAL49921.1	5e-69	unknown protein [Arabidopsis thaliana]
Cit.9581.1.S1_s_at	CX640244	3.3746	up	8.58636	up	AAM91324.1	4e-20	unknown protein [Arabidopsis thaliana] emb|CAB77779.1| hypothetical protein [Arabidopsis thaliana] gb|AAM13042.1| unknown protein [Arabidops
Cit.10482.1.S1_s_at	CX664720	5.54652	up	5.92101	up	AAF21213.1	1e-126	unknown protein [Arabidopsis thaliana] gb|AAN31881.1| unknown protein [Arabidopsis thaliana] gb|AAM63815.1| unknown [Arabidopsis thaliana]
Cit.4747.1.S1_at	CX665874	13.2775	up	15.3758	up	BAB02742.1	7e-46	unnamed protein product [Arabidopsis thaliana]
Cit.1911.1.S1_s_at	CX638147	3.13087	up	4.81655	up	BAB09130.1	1e-32	unnamed protein product [Arabidopsis thaliana] ref|NP_568422.1| expressed protein [Arabidopsis thaliana] gb|AAK91494.1| AT5g22580 MQJ16_12
Cit.9020.1.S1_s_at	CX305834	3.14537	down	3.063	up	AAP37971.1	5e-20	seed specific protein Bn15D18B [Brassica napus]
Cit.12618.1.S1_at	CN187375	3.0721	down	3.40278	down	AAP37970.1	3e-77	seed specific protein Bn15D17A [Brassica napus]
Cit.30664.1.S1_at	CX307271	4.23731	down	5.71859	down	CAE03090.2	6e-10	OSJNBa0017B10.5 [Oryza sativa (japonica cultivar-group)] ref|XP_473514.1| OSJNBa0017B10.5 [Oryza sativa (japonica cultivar-group)]
Cit.30664.1.S1_x_at	CX307271	3.87499	down	5.26918	down	CAE03090.2	6e-10	OSJNBa0017B10.5 [Oryza sativa (japonica cultivar-group)] ref|XP_473514.1| OSJNBa0017B10.5 [Oryza sativa (japonica cultivar-group)]
Cit.11435.1.S1_s_at	DN619965	5.07251	down	8.82627	down	NP_566623.1	9e-69	oxidoreductase, 2OG-Fe(II) oxygenase family protein [Arabidopsis thaliana]
Cit.14413.1.S1_at	CK939761	3.02535	down	9.79427	down	NP_197105.1	2e-55	3-oxo-5-alpha-steroid 4-dehydrogenase family protein steroid 5-alpha-reductase family protein [Arabidopsis thaliana]
Cit.15018.1.S1_at	CX300360	3.24856	down	6.58867	down	AAM63015.1	4e-21	probable wound-induced protein [Arabidopsis thaliana] emb|CAB39780.1| probable wound-induced protein [Arabidopsis thaliana] emb|CAB78150.1|
a Fold changes (FC) ≥ 3.0 relative to GUS expression
b Sweet orange genes with predicted PthA and/or PthC binding sites in their promoters
c Best hit orthologous in GeneBank (http://www.ncbi.nlm.nih.gov/genbank/)
Regulation (Reg): up, upregulated; down, downregulated

## Sheet: Regulated by PthA2
Additional file 2. Sweet orange genes differentially regulateda in epicotyls expressing PthA2
Probe Set ID	Citrus EST	FCa PthA2		Gene IDc	e-value	Functional category and target description
						Auxin synthesis, mobilization and signaling
Cit.26243.1.S1_at	CN184032	3.17198	up	NP_194456.1	1e-41	auxin-responsive GH3 family protein [Arabidopsis thaliana] pir||T05750 auxin-regulated protein GH3 homolog M4I22.70 - Arabidopsis thaliana
Cit.19175.1.S1_at	CX302895	3.84851	up	XP_002518959.1	5e-21	Auxin-induced protein 5NG4, putative [Ricinus communis]
Cit.1018.1.S1_x_at	CV711926	4.52638	up	S33621	5e-49	ADR11 protein [Glycine max]
						Terpene and GA synthesis and signaling
Cit.10672.1.S1_s_at	CB292268b	4.03954	up	ABQ53996.1	3e-73	UPA22 [Capsicum annuum] GA-like protein [Cicer arietinum]
Cit.17266.1.S1_at	CK938725b	3.13758	up	AEI52901.1	5e-68	terpene synthase 1 [Populus trichocarpa]														Nov 5, 2007										Citrus Genome Array										Consensus sequence		Citrus sinensis			CK938725 HarvEST ID: C37_06646 gb_est 11 ---	Cit.17266.1	est	Csi.884
Cit.30926.1.S1_at	CV708628	4.43899	up	A8C980.1	1e-117	germanicol synthase [Rhizophora stylosa]
Cit.30902.1.S1_at	DN798551	3.02124	up	AAB50686.1	5e-14	gibberellin-regulated protein 4 (GASA4) gibberellin-responsive protein 4 [A. thaliana
Cit.19872.1.S1_s_at	CK934140	3.19688	up	AGE15498	7e-40	GA-stimulated transcript-like protein 2 [Gossypium hirsutum].
Cit.28841.1.S1_x_at	DT214685	3.26524	down	EOY14642.1	1e-75	Cytochrome P450 82A3, putative isoform 2 [Theobroma cacao]
						Cell division and morphogenesis
Cit.30902.1.S1_at	DN798551	3.02124	up	NR:AAB50686.1	5e-14	Con1 [Homo sapiens] sp|P02812|PRB2_HUMAN Basic salivary proline-rich protein 2 (Salivary proline-rich protein) (Con1 glycoprotein) [Contains
Cit.26201.1.S1_at	CN182944	3.90789	down	AAR86686.1	1e-83	histone H1 variant [Lycopersicon chilense]
Cit.27244.1.S1_at	CV720118	3.31497	down	XP_002873421.1	2e-52	ribosomal protein L17 family protein [Arabidopsis lyrata subsp. lyrata]
						Cell-wall synthesis and remodelling
Cit.31337.1.S1_at	CF505722	3.12535	up	XP_004236961.1	7e-92	alpha-xylosidase 1-like isoform 2 [Solanum lycopersicum]
Cit.31337.1.S1_at	CF505722	3.12535	up	CAA10382.2	7e-92	extensin - soybean gb|AAB53156.1| extensin
Cit.18089.1.S1_x_at	CK740200	3.45581	up	T06782	2e-67	pectate lyase [Salix gilgiana]
Cit.3283.1.S1_s_at	DN619806	3.72361	up	BAB59066.1	1e-148	extensin - soybean gb|AAB53156.1| extensin
Cit.18089.1.S1_at	CK740200	3.88918	up	T06782	2e-67	extensin [Glycine max]
Cit.5084.1.S1_at	CN186015	5.04445	up	AAQ84323.1	2e-30	fiber protein Fb31 [Gossypium barbadense]
Cit.30514.1.S1_at	CX296140b	3.13529	down	XP_003625289.1	3e-90	Xyloglucan endotransglucosylase hydrolase [Medicago truncatula]
Cit.15506.1.S1_at	CF838093b	3.13	down	AAK28304.1	1e-75	UDP-glycosyltransferase family [Nicotiana tabacum]														Nov 5, 2007										Citrus Genome Array										Consensus sequence		Citrus sinensis			CF838093 HarvEST ID: C37_20719 gb_est 11 ---	Cit.15506.1	est	Csi.2610
Cit.25098.1.S1_at	CX306593b	3.55894	up	ADB24771.1	2e-47	UDP-D-glucuronic acid 4-epimerase [Gossypium hirsutum]														Nov 5, 2007										Citrus Genome Array										Consensus sequence		Citrus sinensis			CX306593 HarvEST ID: C37_27116 gb_est 11 ---	Cit.25098.1
Cit.28480.1.S1_x_at	CV708106	14.9501	up	BAG28345.1	2e-52	arabinofuranosidase [Citrus unshiu]
Cit.38040.1.S1_at	CF504940	3.57963	up	XP_002521523.1	4e-22	dolichyl glycosyltransferase, putative [Ricinus communis]
Cit.13768.1.S1_s_at	CF835140	9.38537	up	XP_002515774.1	1e-122	Pectinesterase-2 precursor, putative [Ricinus communis]
Cit.29340.1.S1_s_at	CN185102	4.21755	up	XP_002516698.1	1e-52	Pectinesterase PPE8B precursor, putative [Ricinus communis]
Cit.20595.1.S1_at	CK702328	5.91109	up	XP_750222.1	7e-26	endoglucanase [Aspergillus fumigatus Af293]
Cit.13119.1.S1_at	CX546070	3.89684	up	NP_850190.1	3e-67	cellulose synthase family protein
Cit.15280.1.S1_at	DT214568	5.10032	up	XP_002522747.1	1e-106	Pectate lyase precursor, putative [Ricinus communis]
Cit.18340.1.S1_at	CB611071	4.272	up	AFQ33614.1	2e-23	beta-amylase 2 [Citrus trifoliata]
Cit.27804.1.S1_at	CX675719	3.07019	up	EOY01071.1	1e-86	O-Glycosyl hydrolases family 17 protein [Theobroma cacao]
Cit.32344.1.S1_at	CX290796	3.40189	up	EOY12857.1	3e-70	Beta-glucosidase 45, putative [Theobroma cacao]
Cit.32156.1.S1_at	CX290658	3.38191	up	NP_001237850.1	3e-93	alpha-expansin precursor [Glycine max], upa6/upa7 homolog
Cit.2093.1.S1_s_at	CX071708	3.55925	up	XP_003618511.1	1e-124	alpha-expansin [Medicago truncatula], upa6/upa7 homolog
Cit.27897.1.S1_at	CX048021	15.2257	up	EOY17462.1	2e-52	GDSL-like Lipase Acylhydrolase superfamily protein, putative isoform 1 [Theobroma cacao]
Cit.15637.1.S1_at	CX052503	3.80567	up	NP_194607.1	4e-89	GDSL esterase lipase [Arabidopsis thaliana]
						Disease resistance, defence and stress response
Cit.31337.1.S1_at	CF505722	3.12535	up	NR:CAA10382.2	7e-92	putative bHLH protein [Arabidopsis thaliana] gb|AAO41920.1| putative bHLH protein [Arabidopsis thaliana] emb|CAD30833.1| basic-helix-loop-he
Cit.7304.1.S1_at	CX075724	3.13578	up	AAP04071.1	8e-44	chlorophyll A-B binding family protein early light-induced protein (ELIP) [A. thaliana]
Cit.275.1.S1_s_at	CF833152	3.23009	up	NP_188923.1	4e-53	putative early light induced protein [Arachis hypogaea]
Cit.165.1.S1_s_at	CB291284	3.70751	up	AAO33591.1	1e-55	putative early light induced protein [Arachis hypogaea]
Cit.19769.1.S1_x_at	CK937268	3.85885	up	AAO33591.1	4e-58	Eukaryotic translation initiation factor 5A-3 (eIF-5A 3)
Cit.195.1.S1_x_at	CX664656	6.89273	up	Q9AXQ4	3e-14	Eukaryotic translation initiation factor 5A-3 (eIF-5A 3)
Cit.15506.1.S1_at	CF838093	2.37929	down	AAK28304.1	1e-75	phenylpropanoid:UDP-glucosyltransferase 2 [Nicotiana tabacum]
Cit.15818.1.S1_at	CV714800b	3.33206	up	ABL63118.1	2e-77	AT-hook DNA-binding protein [Catharanthus roseus]														Nov 5, 2007										Citrus Genome Array										Consensus sequence		Citrus sinensis			CV714800 HarvEST ID: C37_21210 gb_est 11 ---	Cit.15818.1
Cit.15643.1.S1_at	CX546470b	2.66979	up	AAC39454	4E-60	(S)-N-methylcoclaurine 3 -hydroxylase [Eschscholzia californica]														Nov 5, 2007										Citrus Genome Array										Consensus sequence		Citrus sinensis			CX546470 HarvEST ID: C37_20946 gb_est 11 ---	Cit.15643.1
Cit.28994.1.S1_at	CX636491	5.30077	up	EOY07926.1	2e-14	AMP-dependent synthetase and ligase family protein [Theobroma cacao]
Cit.36889.1.S1_at	CD574647	4.64636	up	EOY31810.1	3e-93	4-coumarate:CoA ligase 2 [Theobroma cacao]
Cit.13161.1.S1_at	CX667280	3.67572	up	XP_002279998.1	1e-113	probable LRR receptor-like serine threonine-protein kinase At4g08850 [Vitis vinifera]
Cit.29738.1.S1_at	CO912878	3.26109	up	XP_002513464.1	9e-59	serine threonine protein kinase, putative [Ricinus communis]
Cit.5837.1.S1_at	CV710311	3.98803	up	XP_002522223.1	7e-49	CBL-interacting serine threonine-protein kinase, putative [Ricinus communis]
Cit.15116.1.S1_at	CV715929	16.7842	up	EMJ07308.1	6e-26	lactoylglutathione lyase family protein [Arabidopsis lyrata subsp. lyrata]
Cit.38911.1.S1_at	DN797194	3.49988	up	XP_002530935.1	7e-31	Protein kinase APK1B, chloroplast precursor, putative [Ricinus communis]
Cit.7038.1.S1_at	DN625142	10.6294	up	XP_002332999.1	3e-18	CC-NB-LRR resistance protein [Populus trichocarpa]
Cit.6298.1.S1_at	CX075252	6.71774	up	EOY20362.1	2e-43	NB-ARC domain-containing disease resistance protein [Theobroma cacao]
Cit.3920.1.S1_at	CX638658	4.41554	up	XP_004486614.1	7e-92	aquaporin NIP6-1-like [Cicer arietinum]
Cit.27809.1.S1_at	CX675781	4.45762	up	EOY23796.1	3e-53	Nodulin MtN21 EamA-like transporter family protein [Theobroma cacao]
Cit.26083.1.S1_at	CF835647	3.56787	up	AFP66573.1	5e-50	pathogenesis response protein PR [Citrus sinensis]
Cit.19788.1.S1_s_at	CK937076	3.80533	up	XP_002270534.1	3e-18	zinc finger protein 7-like [Vitis vinifera]
Cit.15954.1.S1_at	CV714493	3.43586	up	EOY01085.1	3e-44	Ran BP2 NZF zinc finger-like superfamily protein, putative [Theobroma cacao]
Cit.30989.1.S1_s_at	CK937430	3.89396	up	EOX99182.1	7e-17	B-box type zinc finger family protein, putative [Theobroma cacao]
Cit.17257.1.S1_at	DR405897	3.20876	up	EOX99705.1	5e-70	Senescence-associated gene 29 [Theobroma cacao]
						Carbohydrate, aminoacid and nucleotide metabolism
Cit.31337.1.S1_at	CF505722	3.12535	up	NR:CAA10382.2	7e-92	PREDICTED: similar to Splicing factor, arginine serine-rich 12 (Serine-arginine-rich splicing regulatory protein 86) (SRrp86) (SR-related pr
Cit.26853.1.S1_at	CV714771	3.65463	up	XP_424756.1	0.0003	uracil-DNA glycosylase, putative [Arabidopsis thaliana] dbj|BAB02221.1| uracil-DNA glycosylase-like protein [Arabidopsis thaliana]ref|NP_18
Cit.5700.1.S1_at	CX050506	4.1158	up	AAM61517.1	1e-112	uracil-DNA glycosylase, putative [Arabidopsis thaliana]
Cit.38568.1.S1_at	CF509826	3.19809	up	XP_004294315.1	6e-34	indole-3-acetic acid-amido synthetase GH3.6-like [Fragaria vesca subsp. vesca]
Cit.2101.1.S1_at	CX302002	3.87221	down	AAQ56827.1	9e-86	proline dehydrogenase [Glycine max]
Cit.9741.1.S1_at	CN186580	4.02088	down	AAF64525.1	4e-37	proline dehydrogenase [Glycine max]
Cit.2928.1.S1_at	CX306440	3.0766	down	EOY11869.1	2e-77	Amino acid permease isoform 2 [Theobroma cacao]
Cit.5453.1.S1_s_at	CX671692	3.5516	up	CBI24128.3	5e-69	aspartic proteinase nepenthesin-2-like [Vitis vinifera]
						Putative transcription factors
Cit.30891.1.S1_at	CK934047	4.20418	down	AAR86686.1	2e-47	transcription factor homolog BTF3-like protein [Lotus corniculatus var. japonicus
Cit.574.1.S1_at	CX664579	6.51268	down	CAE45592.1	3e-69	transcription factor homolog BTF3-like protein [Lotus corniculatus var. japonicus
Cit.22414.1.S1_at	CB291127	7.1345	up	EOY20127.1	4e-10	Basic-leucine zipper transcription factor family protein isoform 3, partial [Theobroma cacao]
Cit.4514.1.S1_s_at	CX071018	6.93134	up	EOY33458.1	2e-32	Basic-leucine zipper transcription factor family protein, putative [Theobroma cacao]
Cit.144.1.S1_s_at	CB293157	3.85289	up	BAF34912.1	1e-116	MADS-box protein [Citrus unshiu]
Cit.20801.1.S1_at	DN957617	3.43071	up	EOX96014.1	0.0004	Myb domain protein 17 isoform 2 [Theobroma cacao]
						Retroelement and transposition
Cit.30476.1.S1_x_at	CX644264	21.5442	up	ABG37670.1	1e-28	integrase [Populus trichocarpa]
Cit.26960.1.S1_at	CV716154	4.91393	up	ABG37670.1	2e-24	integrase [Populus trichocarpa]
Cit.27209.1.S1_x_at	CV719512	6.59824	up	ABG37671.1	2e-62	integrase [Populus trichocarpa]
Cit.27639.1.S1_at	CX076277	3.77615	up	ABG37650.2	1e-05	CCHC-type integrase [Populus trichocarpa]
Cit.27309.1.S1_at	CX070412	13.0643	up	AAO23078.1	2e-38	polyprotein [Glycine max]
Cit.26838.1.S1_at	CV714477	6.08369	up	ADJ18449.1	1e-70	gag pol protein [Bryonia dioica]
Cit.26196.1.S1_at	CN182543	4.55795	up	CAA16691.1	3e-53	retrotransposon - like protein [Arabidopsis thaliana]
Cit.16487.1.S1_at	CX670121	3.9967	up	AAO23078.1	3e-37	polyprotein [Glycine max]
Cit.36512.1.S1_at	CX076206	4.82519	up	AAG51046.1	7e-33	gypsy Ty-3 retroelement polyprotein; 69905-74404 [Arabidopsis thaliana]
Cit.27518.1.S1_at	CX074314	3.20764	up	AAD19756.1	1e-58	putative Ty3-gypsy-like retroelement pol polyprotein [Arabidopsis thaliana]
Cit.27953.1.S1_at	CX052042	4.50027	up	AAC02734.1	1e-10	putative Mutator-like transposase [Arabidopsis thaliana]
Cit.33288.1.S1_at	CX299562	5.76741	up	AAT44190.1	2e-11	putative transposase [Oryza sativa Japonica Group]
Cit.8778.1.S1_x_at	CX071297	4.3372	up	ABD63145.1	2e-95	Retrotransposon gag protein [Asparagus officinalis]
Cit.14077.1.S1_at	CX069409	8.04659	up	BAK61840.1	8e-11	gag-pol polyprotein [Citrus unshiu]
Cit.25003.1.S1_at	CX289466	4.74186	up	BAK61840.1	5e-63	gag-pol polyprotein [Citrus unshiu]
Cit.25004.1.S1_at	CX289662	4.54702	up	ABQ59165.1	1e-35	putative gag protein [(Populus tomentosa x P. bolleana) x P. tomentosa]
Cit.23349.1.S1_at	CX671502	4.93386	up	CAC95126.1	1e-34	gag-pol polyprotein [Populus deltoides]
Cit.29075.1.S1_at	CX640419	5.45623	up	AAO37490.1	2e-33	putative gag-pol polyprotein [Oryza sativa Japonica Group]
Cit.27892.1.S1_at	CX047875	5.24531	up	AAP94599.1	4e-86	putative copia-type pol polyprotein [Zea mays]
Cit.10176.1.S1_at	CX638728	4.56099	up	CAN65719	0.0006	Retrotransposon gag protein [Vitis vinifera]
Cit.8788.1.S1_x_at	CX053512	7.16779	up	ABD63142.1	1e-121	Retrotransposon gag protein [Asparagus officinalis]
Cit.27875.1.S1_at	CX078470	5.03219	up	ABD63156.1	5e-30	Retrotransposon gag protein [Asparagus officinalis]
Cit.31342.1.S1_at	DN622244	3.06904	up	AAK39575.1	2e-35	putative reverse transcriptase [Oryza sativa Japonica Group]
						Unknown
Cit.7334.1.S1_at	CN186930	3.01062	down	EOY04061.1	2e-35	Uncharacterized protein TCM_019323 [Theobroma cacao]
Cit.29751.1.S1_at	CX298333b	3.13646	down	EOY30178.1	5e-16	Cysteine and histidine-rich protein 1, putative [Theobroma cacao]														Nov 5, 2007										Citrus Genome Array										Consensus sequence		Citrus sinensis			CX298333 HarvEST ID: C37_06884 gb_est 11 ---	Cit.29751.1
Cit.12337.1.S1_at	CV704456	3.09798	up	XP_473175.1	4e-72	AT5g54510 F24B18_13 [Arabidopsis thaliana]
Cit.5818.1.S1_at	CX076979	3.87807	up	EOY27423.1	4e-13	ROTUNDIFOLIA like 9 [Theobroma cacao]
Cit.13036.1.S1_at	CN191783	3.97796	up	EOY28956.1	6e-17	Uncharacterized protein TCM_030413 [Theobroma cacao]
Cit.7334.1.S1_at	CN186930	3.01062	down	EOY04061.1	2e-35	Uncharacterized protein TCM_019323 [Theobroma cacao]
Cit.7334.1.S1_at	CN186930	3.01062	down	EOY04061.1	2e-35	Uncharacterized protein TCM_019323 [Theobroma cacao]
Cit.26596.1.S1_x_at	CN190758	3.04266	down	ABL67648.1	3e-35	putative metallothionein-like protein [Citrus hybrid cultivar]
Cit.4219.1.S1_s_at	CX635161	3.07596	down	XP_002271274.1	4e-16	uncharacterized protein LOC100247775 [Vitis vinifera]
Cit.29099.1.S1_at	CX641347	3.90446	up		0.0005	no hit
a Fold changes (FC) ≥ 3.0 relative to GUS expression
b Sweet orange genes with predicted PthA and/or PthC binding sites in their promoters
c Best hit orthologous in GeneBank (http://www.ncbi.nlm.nih.gov/genbank/)
Regulation (Reg): up, upregulated; down, downregulated

## Sheet: Regulated by PthA4
Additional file 2. Sweet orange genes differentially regulateda in epicotyls expressing PthA4
Probe Set ID	Citrus EST	FCa PthA4		Gene IDc	e-value	Functional category and target description
						Auxin synthesis, mobilization and signaling
Cit.27799.1.S1_at	CX675673	5.90259	up	XP_483243.1	2e-34	auxin-regulated protein-like [Oryza sativa (japonica cultivar-group)] dbj|BAD10176.1| auxin-regulated protein-like [Oryza sativa (japonic
Cit.5583.1.S1_at	CV885552	4.55329	up	T50834	1e-153	anthranilate synthase (EC 4.1.3.27) alpha chain [imported] - Ruta graveolens gb|AAA74901.1| anthranilate synthase alpha subunit	Ref13#
Cit.23340.1.S1_at	CX053885	4.02843	up	AAM55306.1	3e-91	auxin influx carrier protein [Medicago truncatula]
Cit.15048.1.S1_s_at	CV886883	3.62888	up	BAD19065.1	6e-68	auxin response factor 5 [Cucumis sativus]
Cit.35241.1.S1_at	CK936210	3.0688	up	AAL08561.1	8e-15	auxin-regulated protein [Lycopersicon esculentum]
Cit.27799.1.S1_at	CX675673	5.90259	up	XP_483243.1	2e-34	auxin-regulated protein-like [Oryza sativa (japonica cultivar-group)] dbj|BAD10176.1| auxin-regulated protein-like [Oryza sativa
Cit.3767.1.S1_at	CV706455	4.75209	up	CAC12996.1	1e-167	putative AUX1-like permease [Medicago truncatula] gb|AAM55304.1| auxin influx carrier protein [Medicago truncatula]
Cit.3173.1.S1_s_at	CF834975	3.49807	up	BAC75413.1	9e-06	putative auxin-induced protein [Oryza sativa (japonica cultivar-group)]
Cit.36707.1.S1_at	CV704545	3.05657	up	NP_201399.1	1e-77	auxin efflux carrier family protein [Arabidopsis thaliana]
Cit.25125.1.S1_at	CX307176	3.32135	up	NP_201399.2	1e-33	auxin efflux carrier family protein [Arabidopsis thaliana]
						Terpene and GA synthesis and signaling
Cit.9942.1.S1_x_at	CB291954	5.03386	up	AAQ20892.1	1e-107	10-hydroxygeraniol oxidoreductase [Camptotheca acuminata]
Cit.9944.1.S1_at	CB291627	8.99366	up	AAQ20892.1	1e-125	10-hydroxygeraniol oxidoreductase [Camptotheca acuminata]
Cit.30496.1.S1_s_at	DR403254b	4.09811	up	CAC80883	5e-62	geraniol 10-hydroxylase [Catharanthus roseus]
Cit.21128.1.S1_at	DN799150b	11.4076	up	AER36089.1	6e-30	citrus dioxygenase [Citrus limetta]
Cit.2586.1.S1_s_at	CX663894	5.09486	up	NP_173852.1	2e-36	transferase family protein [Arabidopsis thaliana]
Cit.27992.1.S1_s_at	CX671596	5.3187	up	BAB01067.1	2e-29	acetyltranferase-like protein [Arabidopsis thaliana]
Cit.12119.1.S1_s_at	BQ624758	5.89726	up	AAO23063.1	4e-80	ent-kaurenoic acid oxidase [Pisum sativum]
Cit.29411.1.S1_s_at	CF418090	6.41697	up	NP_189233.1	8e-37	transferase family protein [Arabidopsis thaliana]
Cit.17898.1.S1_x_at	DN623336	8.21104	up	Q43246	0.0004	Cytochrome P450 88A1 (Dwarf3 protein) pir||T02263 cytochrome P450 DWARF3 - maize gb|AAC49067.1| DWARF3
Cit.14749.1.S1_at	CX671813	5.83964	down	ACS87994.1	3e-98	UDP-glucosyltransferase family 1 protein [Citrus sinensis]
						Ethylene synthesis and signalling
Cit.30535.1.S1_s_at	CB322167	10.2304	up	AAG49361.1	1e-101	ACC oxidase [Citrus sinensis]
Cit.21723.1.S1_s_at	CX305211	11.1836	up	AAG49361.1	2e-31	ACC oxidase [Citrus sinensis]
						Cell division and morphogenesis
Cit.13586.1.S1_at	CF834266	3.32026	up	NP_190563.1	4e-49	LOB domain protein 38 lateral organ boundaries domain protein 38 (LBD38) [Arabidopsis thaliana]
Cit.7073.1.S1_at	DN618785	3.89871	up	T07737	1e-108	dem protein - tomato emb|CAA73973.1| dem [Lycopersicon esculentum]	Ref#1
Cit.8868.1.S1_at	CN189718	3.00518	up	BAB86847.1	1e-157	elongation factor EF-2 [Pisum sativum]
Cit.24015.1.S1_x_at	CV711510	3.11405	up	AAL79775.1	8e-39	elongation factor 1 alpha [Saccharum hybrid cultivar CP72-2086]
Cit.2435.1.S1_s_at	CX667512	6.05597	up	CAA61511.1	1e-150	mitochondrial elongation factor Tu [Arabidopsis thaliana]
Cit.1937.1.S1_s_at	CX643907	5.13949	up	NP_910496.1	4e-36	histone H3 [Oryza sativa (japonica cultivar-group)] ref|NP_910502.1| histone H3 [Oryza sativa (japonica cultivar-group)] ref|NP_910501.1|
Cit.1938.1.S1_at	CK932856	7.21193	up	NP_910496.1	2e-69	histone H3 [Oryza sativa (japonica cultivar-group)] ref|NP_910
Cit.11496.1.S1_s_at	CK933242	7.31795	up	AAF65769.1	3e-66	histone H2A [Euphorbia esula]
Cit.11497.1.S1_at	CX667228	9.70889	up	AAF65769.1	9e-67	histone H2A [Euphorbia esula]
Cit.4723.1.S1_at	CV884884	3.11464	up	AAM64788.1	4e-65	histone H2A [Arabidopsis thaliana] gb|AAO63269.1| At3g54560 [Arabidopsis thaliana]
Cit.17322.1.S1_s_at	CK935733	4.95123	up	CAA07234.1	9e-58	histone H2A [Cicer arietinum] sp|O65759|H2A_CICAR Histone H2A
Cit.8891.1.S1_at	CV708274	5.15293	up	NP_909841.1	1e-111	ribosomal protein L15 [Oryza sativa (japonica cultivar-group)] gb|AAO59978.1| ribosomal protein L15 [Oryza sativa (japonica cultivar-gro
Cit.1187.1.S1_at	CX072370	3.01197	up	NP_198122.1	8e-35	40S ribosomal protein S21 (RPS21C) [Arabidopsis thaliana]
Cit.3688.1.S1_at	CX636885	3.21944	up	AAF26138.1	4e-60	putative 60S ribosomal protein L18 [Arabidopsis thaliana] gb|AAL31164.1| AT3g05590 F18C1_14
Cit.4062.1.S1_at	CK938771	3.30205	up	AAW50980.1	8e-49	ribosomal protein L36 [Triticum aestivum]
Cit.37509.1.S1_at	CF417107	3.02524	up	NP_195360.1	4e-21	ribosomal protein L12 family protein [Arabidopsis thaliana] pir||H85429 ribosomal protein [imported] - A
Cit.1873.1.S1_at	CN183434	3.23818	up	AAK25760.1	4e-58	ribosomal protein L33 [Castanea sativa]
Cit.10576.1.S1_at	CN182830	3.34628	up	P40590	5e-58	60S ribosomal protein L34 pir||S60476 ribosomal protein L34, cytosolic - garden pea
Cit.11893.1.S1_at	CF835099	3.5071	up	CAA46927.1	1e-123	ribosomal protein S1 [Spinacia oleracea] sp|P29344|RR1_SPIOL 30S ribosomal protein S1
Cit.5035.1.S1_s_at	CX544386	3.56194	up	AAT47818.1	1e-108	ribosomal protein S5 family protein [Arabidopsis thaliana]
Cit.14842.1.S1_s_at	CV886715	3.68419	up	AAM66949.1	1e-50	ribosomal protein S25 [Arabidopsis thaliana] dbj|BAD43843.1| 40S ribosomal 25S subunit [Arabidopsis thaliana]
Cit.9917.1.S1_x_at	CK932685	3.75259	up	O22518	3e-89	40S ribosomal protein SA (p40) gb|AAB82659.1| ribosome-associated protein p40 [Glycine max]
Cit.23161.1.S1_x_at	CX073553	3.7696	up	NP_564605.2	4e-62	ribosomal protein L22 family protein [Arabidopsis thaliana]
Cit.9456.1.S1_at	CX052528	3.79779	up	XP_475816.1	8e-58	putative 60S ribosomal L28 protein [Oryza sativa (japonica cultivar-group)]
Cit.1536.1.S1_x_at	CX044981	3.82749	up	S28420	6e-68	ubiquitin ribosomal protein CEP52 - wood tobacco gb|AAA34064.1| ubiquitin fusion protein
Cit.11893.1.S1_s_at	CF835099	3.92131	up	CAA46927.1	1e-123	ribosomal protein S1 [Spinacia oleracea]
Cit.17672.1.S1_at	CB611006	4.00867	up	AAF34800.1	1e-56	60S ribosomal protein L35 [Euphorbia esula]
Cit.14920.1.S1_at	CX051565	4.03943	up	BAA96072.1	2e-24	ribosomal protein L29 [Panax ginseng]
Cit.23161.1.S1_at	CX073553	4.17038	up	NP_564605.2	4e-62	ribosomal protein L22 family protein [Arabidopsis thaliana]
Cit.31075.1.S1_s_at	CF931497	4.50286	up	NP_196435.1	3e-60	ribosomal protein L7Ae L30e S12e Gadd45 family protein [Arabidopsis thaliana]
Cit.23200.1.S1_at	CX076016	4.76861	up	CAB93719.1	2e-58	nhp2-like protein [Arabidopsis thaliana] ref|NP_196435.1| ribosomal protein L7Ae L30e S12e Gadd45 family protein [Arabidopsis thaliana]	Ref 1	Ref 2
Cit.31075.1.S1_at	CF931497	4.28199	up	NP_196435.1	3e-60	ribosomal protein L7Ae L30e S12e Gadd45 family protein [Arabidopsis thaliana]
Cit.6613.1.S1_at	CN189671	3.61412	up	NP_851242.1	8e-91	brix domain-containing protein [Arabidopsis thaliana] gb|AAK32836.1| AT5g61770 mac9_70 [Arabidopsis thaliana] gb|AAL47460.1| AT5g61770 mac9_	Ref#20
Cit.5320.1.S1_s_at	CX666028	3.12009	up	BAD68466.1	4e-93	putative kinesin [Oryza sativa (japonica cultivar-group)]
Cit.6842.1.S1_at	CV712960	3.12903	up	BAB10642.1	2e-47	kinesin-like protein [Arabidopsis thaliana]
Cit.16404.1.S1_at	CD575625	3.16613	up	NP_190059.3	9e-36	kinesin motor protein-related [Arabidopsis thaliana]
Cit.12868.1.S1_s_at	CX667309	3.87168	up	O23826	3e-98	125 kDa kinesin-related protein pir||T02017 kinesin-related protein TKRP125 - common tobacco	Ref1#
Cit.29883.1.S1_a_at	CF510057	3.75103	up	NP_190059.3	2e-63	kinesin motor protein-related [Arabidopsis thaliana]
Cit.12868.1.S1_at	CX667309	4.17111	up	O23826	3e-98	125 kDa kinesin-related protein pir||T02017 kinesin-related protein TKRP125 - common tobacco	Ref1#
Cit.32235.1.S1_at	CX289519	4.23762	up	AAO15358.1	9e-45	kinesin related protein [Lycopersicon esculentum]
Cit.21989.1.S1_at	DN622724	4.24113	up	BAB40709.1	4e-21	BY-2 kinesin-like protein 5 [Nicotiana tabacum]	Ref4#
Cit.13867.1.S1_at	CX053924	4.27809	up	BAA01972.1	1e-105	kinesin-like motor protein heavy chain [Arabidopsis thaliana]
Cit.15144.1.S1_s_at	CX666706	4.56973	up	AAO42115.1	1e-51	putative kinesin [Arabidopsis thaliana]
Cit.23669.1.S1_at	CV705097	3.44121	up	AAC98061.1	7e-32	putative kinesin heavy chain [Arabidopsis thaliana] pir||E84792 probable kinesin heavy chain [imported] - Arabidopsis thaliana
Cit.26988.1.S1_at	CV716466	3.21291	up	AAN13032.1	5e-41	putative kinesin protein [Arabidopsis thaliana] ref|NP_195616.2| kinesin-related protein (MKRP2)
Cit.22706.1.S1_at	CN184192	3.30992	up	F84614	1e-14	probable kinesin heavy chain [imported] - Arabidopsis thaliana
Cit.15707.1.S1_at	CF828325	3.27571	up	BAB40710.1	5e-20	BY-2 kinesin-like protein 10 [Nicotiana tabacum]	Ref4#
Cit.12899.1.S1_s_at	CV719766	5.31	up	AAQ92663.1	1e-145	alpha-tubulin 4 [Gossypium hirsutum] sp|Q6VAF9|TBA4_GOSHI Tubulin alpha-4 chain (Alpha-4 tubulin)
Cit.28866.1.S1_s_at	CX544136	5.38925	up	CAA38615.1	2e-32	beta-tubulin 3 [Pisum sativum] pir||S20870 tubulin beta-3 chain - garden pea (fragment)
Cit.28882.1.S1_s_at	CX544918	3.22425	up	AAM65411.1	1e-17	tubulin beta-2 beta-3 chain [Arabidopsis thaliana] gb|AAM91185.1| tubulin beta-2 beta-3 chain
Cit.2014.1.S1_s_at	CX076714b	4.89536	up	CAM58986.1	1e-171	beta tubulin 8 [Hordeum vulgare subsp. vulgare]
Cit.1919.1.S1_s_at	CX672740	3.49421	up	AAL92118.1	1e-151	beta-tubulin [Gossypium hirsutum] gb|AAL92026.1| tubulin beta-1 [Gossypium hirsutum]
Cit.9005.1.S1_s_at	CV708972	4.2998	up	NP_912596.1	1e-166	tubulin beta-4 chain [Oryza sativa (japonica cultivar-group)] dbj|BAB64211.1| putative beta-tubulin 4 [Oryza sativa (japonica cultivar-group
Cit.2014.1.S1_s_at	CX076714	4.89536	up	AAB03267.1	1e-171	beta-tubulin 2 sp|Q40106|TBB2_LUPAL Tubulin beta-2 chain (Beta-2 tubulin)
Cit.12899.1.S1_s_at	CV719766	5.31	up	AAQ92663.1	1e-145	alpha-tubulin 4 [Gossypium hirsutum] sp|Q6VAF9|TBA4_GOSHI Tubulin alpha-4 chain (Alpha-4 tubulin)
Cit.31179.1.S1_at	CX304928	3.82175	up	XP_475231.1	2e-75	putative microtubule-associated protein [Oryza sativa (japonica cultivar-group)] gb|AAT58855.1| putative microtubule-associated protein [Ory
Cit.30293.1.S1_at	DN798669	3.91314	up	AAT40494.1	1e-79	putative microtubule-associated protein [Solanum demissum]
Cit.14570.1.S1_s_at	CX077118	4.24994	up	AAM65311.1	2e-70	microtubule-associated protein EB1-like protein [Arabidopsis thaliana] dbj|BAB09646.1| unnamed protein product [Arabidopsis thaliana]
Cit.13956.1.S1_at	CN182148b	5.66805	up	CAA65982	1e-126	cyclin-dependent kinase cdc2MsF [Medicago sativa]
Cit.7588.1.S1_at	CV716571	3.33134	up	BAC15746.1	2e-50	B1 type cyclin [Daucus carota]	Ref15#
Cit.6674.1.S1_at	CV884711	3.56044	up	BAA20412.1	3e-88	A-type cyclin [Catharanthus roseus]	Ref14#
Cit.5864.1.S1_at	CX070958	4.29957	up	CAA44188.1	3e-93	mitotic cyclin [Glycine max] pir||S74672 mitosis-specific cyclin S13-7 - soybean (fragment) sp|P25012|CG22_SOYBN G2 mitotic-specific cyclin
Cit.27164.1.S1_s_at	CV718768	4.50882	up	T07675	1e-90	cyclin a2-type, mitosis-specific - soybean dbj|BAA09466.1| mitotic cyclin a2-type [Glycine max]
Cit.7830.1.S1_at	CV718826	4.26405	up	AAQ89630.1	1e-102	cell cycle checkpoint protein MAD2-like [Arabidopsis thaliana] sp|Q9LU93|MAD2_ARATH Mitotic
Cit.14761.1.S1_at	CX071202	7.00477	up	AAC26671.1	1e-118	putative DNA replication licensing factor, mcm5 [Arabidopsis thaliana] pir||G84487 probable DNA replication licensing factor, mcm5 [impo
Cit.33111.1.S1_at	CX297398	7.16614	up	AAQ72567.1	2e-38	mini-chromosome maintenance 7 [Pisum sativum]
Cit.6836.1.S1_at	CV717182b	4.4702	up	XP_002273675.1	1e-119	DNA replication licensing factor mcm2 [Vitis vinifera]
Cit.7153.1.S1_at	CV884591	4.92355	up	CAA10166.1	5e-64	MCM3 protein [Pisum sativum]
Cit.23379.1.S1_s_at	CX672446	3.77297	up	CAB79839.1	2e-51	DNA topoisomerase like-protein [Arabidopsis thaliana] emb|CAA16524.1| DNA topoisomerase like-protein [Arabidopsis thaliana] pir||T04488 DNA
Cit.26707.1.S1_s_at	CX046580	3.29799	up	AAR07942.1	3e-71	DNA gyrase A subunit [Nicotiana benthamiana]
Cit.16420.1.S1_at	CX665888	3.07462	up	NP_178113.3	6e-17	helicase-related [Arabidopsis thaliana]
Cit.31249.1.S1_at	CX048395	3.39764	up	AAC97224.1	2e-37	putative helicase [Arabidopsis thaliana] gb|AAO00936.1| SNF2 RAD54 family (ETL1 subfamily) protein [Arabidopsis thaliana] gb|AAL24339.1| SNF
Cit.859.1.S1_s_at	CX643445	3.66693	up	NP_568772.3	1e-103	fibrillarin 1 (FBR1) (FIB1) (SKIP7) [Arabidopsis thaliana] gb|AAG10103.1| fibrillarin 1 [Arabidopsis thaliana]	Ref 1	Ref 2
Cit.28338.1.S1_at	DN621460	4.51791	up	AAN13105.1	9e-72	fibrillarin 2 (AtFib2) [Arabidopsis thaliana] gb|AAM61172.1| fibrillarin 2 (AtFib2) [Arabidopsis thaliana] emb|CAB81373.1| fibrillarin-like	Ref 1	Ref 2
Cit.13967.1.S1_s_at	CN181570	3.75812	up	T03582	3e-91	probable replication protein A1 - rice gb|AAB71836.1| replication protein A1 [Oryza sativa]
Cit.13968.1.S1_at	CN190507	3.67308	up	AAB71836.1	9e-57	replication protein A1 [Oryza sativa] pir||T03582 probable replication protein A1 - rice
Cit.15333.1.S1_at	CX051359	3.56076	up	NP_973836.1	4e-53	transducin family protein WD-40 repeat family protein [Arabidopsis thaliana]	Ref5#
Cit.39560.1.S1_at	DN795571	3.70615	up	NP_178186.1	1e-69	transducin family protein WD-40 repeat family protein [Arabidopsis thaliana] gb|AAF14658.1| Contains similarity to gb|AF092102 G-protein b	Ref5#
Cit.38876.1.S1_at	CK740159	4.12714	up	NP_190761.1	3e-23	transducin family protein WD-40 repeat family protein [Arabidopsis thaliana]	Ref5#
Cit.10585.1.S1_s_at	CX673652	8.79528	up	AAM91745.1	6e-93	putative phosphoethanolamine N-methyltransferase [Arabidopsis thaliana]	Ref11@		Ref@13
Cit.5975.1.S1_at	CX049547	3.16806	up	XP_479287.1	2e-70	putative protein arginine N-methyltransferase 3 [Oryza sativa (japonica cultivar-group)]	Ref#1
Cit.17811.1.S1_at	CF508134	6.59911	up	AAP83582.1	1e-42	phosphoethanolamine N-methyltransferase [Brassica napus]
Cit.7008.1.S1_at	CX288730	3.10491	up	AAQ14331.1	1e-65	MYC1 [Catharanthus roseus]	Ref#1
Cit.4304.1.S1_s_at	CX077265	5.35435	up	BAD03017.1	2e-38	putative RNA recognition motif (RRM)-containing protein [Oryza sativa (japonica cultivar-group
Cit.6285.1.S1_at	CX673906	5.51251	up	AAP58374.1	7e-73	RPA 32kDa [Pisum sativum]
Cit.9905.1.S1_s_at	CX672038	5.77184	up	AAQ23176.1	1e-105	subtilisin-like protease [Glycine max]
Cit.14181.1.S1_at	CF417611	5.88848	up	T14286	4e-82	embryogenic callus protein 98b - carrot dbj|BAA32827.1| 98b [Daucus carota]
Cit.20602.1.S1_at	CK740082	6.55477	up	NP_911358.1	6e-08	putative snRNP protein [Oryza sativa (japonica cultivar-group)]
Cit.6867.1.S1_at	CX675841	5.09409	up	AAQ08180.1	1e-20	TK1-like deoxyribonucleoside kinase [Lycopersicon esculentum]
Cit.30441.1.S1_at	CX635152	5.24638	up	AAD10032.1	1e-55	translationally controlled tumor protein [Hevea brasiliensis] sp|Q9ZSW9|TCTP_HEVBR Translationally controlled tumor protein homolog
						Cell-wall synthesis and remodelling
Cit.16722.1.S1_at	CX074966b	7.29847	down	XP_002526228.1	1e-106	Xyloglucan endotransglucosylase hydrolase protein 22 precursor, putative [Ricinus communis]
Cit.13732.1.S1_at	CB293314	5.41643	up	AAB63624.1	5e-47	cellulose synthase isolog [Arabidopsis thaliana]
Cit.3628.1.S1_at	CX077465	5.42614	up	AAF14041.1	6e-54	putative laccase [Arabidopsis thaliana] dbj|BAC42295.1| putative laccase [Arabidopsis thaliana] gb|AAO50504.1| putative laccase (diphenol
Cit.21778.1.S1_at	CX306527	5.48449	up	AAP04151.1	4e-09	putative glycosyl hydrolase family 17 protein (beta-1,3-glucanase bg3) [Arabidopsis thaliana]
Cit.17853.1.S1_s_at	CK933446	5.49943	up	NP_563715.1	1e-145	pectate lyase family protein [Arabidopsis thaliana] sp|Q940Q1|PEL1_ARATH Probable pectate lyase 1 precursor (Pectate lyase A1)
Cit.15597.1.S1_at	CN183165	5.57944	up	NP_568431.1	6e-61	high mobility group (HMG1 2) family protein [Arabidopsis thaliana] gb|AAM63233.1| unknown [Arabidopsis thaliana]
Cit.21769.1.S1_at	CX306275	5.64071	up	AAP37856.1	1e-54	At5g08380 [Arabidopsis thaliana] gb|AAM13199.1| alpha-galactosidase-like protein [Arabidopsis thaliana]
Cit.3876.1.S1_s_at	CX051837	5.65518	up	AAT37954.1	3e-73	fasciclin-like AGP 11 [Populus alba x Populus tremula]
Cit.28883.1.S1_at	CX544928	5.87223	up	AAS55083.1	9e-54	UDP-glucose glucosyltransferase [Rhodiola sachalinensis]
Cit.1558.1.S1_at	CX663363	6.01146	up	BAB02778.1	1e-67	unnamed protein product [Arabidopsis thaliana] gb|AAM61180.1| contains similarity to endo-1,3-1,4-beta-D-glucanase [Arabidopsis thaliana]
Cit.9704.1.S1_at	CF836817	6.13229	up	CAA03908.1	1e-108	beta-1,3-glucanase [Citrus sinensis] pir||T10119 glucan endo-1,3-beta-D-glucosidase (EC 3.2.1.39) - sweet orange
Cit.8725.1.S1_at	CX043719	6.25624	up	AAL91506.1	1e-94	caffeic acid O-methyltransferase II [Nicotiana tabacum]
Cit.20223.1.S1_x_at	CX045519	6.58716	up	AAL91506.1	9e-73	caffeic acid O-methyltransferase II [Nicotiana tabacum]
Cit.12820.1.S1_at	CK665203	6.68201	up	AAU05497.1	3e-89	At5g26670 [Arabidopsis thaliana] ref|NP_850878.2| pectinacetylesterase, putative [Arabidopsis thaliana]
Cit.30472.1.S1_at	AJ489039	6.95668	up	Q9FQY8	3e-11	Caffeic acid 3-O-methyltransferase (S-adenosysl-L-methionine:caffeic acid 3-O-methyltransferase) (COMT) (CAOMT)
Cit.1322.1.S1_s_at	CN192282	7.49112	up	NP_173653.1	3e-87	UDP-glucoronosyl UDP-glucosyl transferase family protein [Arabidopsis thaliana]
Cit.20223.1.S1_at	CX045519	8.35624	up	AAL91506.1	9e-73	caffeic acid O-methyltransferase II [Nicotiana tabacum] REP_ORG=Citru
Cit.2738.1.S1_s_at	CN182109	8.39656	up	CAD22154.1	4e-80	pherophorin-dz1 protein [Volvox carteri f. nagariensis]
Cit.1561.1.S1_s_at	CV714253	9.80873	up	AAM61180.1	5e-94	contains similarity to endo-1,3-1,4-beta-D-glucanase [Arabidopsis thaliana] dbj|BAB02778.1| unnamed protein product [Arabidopsis thaliana
Cit.32767.1.S1_at	CX294670	11.7023	up	AAP21999.1	1e-58	endopolygalacturonase [Prunus persica]
Cit.17291.1.S1_at	CX302017	15.919	up	AAF60951.1	3e-77	O-methyltransferase [Populus balsamifera subsp. trichocarpa x Populus deltoides]
Cit.8718.1.S1_s_at	CX670983	19.4194	up	CAA50561.1	2e-99	catechol O-methyltransferase [Nicotiana tabacum] pir||JQ2344 catechol O-methyltransferase (EC 2.1.1.6) III - common tobacco REP_ORG=Citr
Cit.6333.1.S1_at	CX673626	11.8332	down	AAO64802.1	2e-76	At4g17030 [Arabidopsis thaliana] ref|NP_193436.2| expansin-related [Arabidopsis thaliana] sp|O23547|EXR1_ARATH Expansin-related pr
Cit.28980.1.S1_s_at	CX636045	6.04097	down	AAQ21125.1	3e-50	pectinesterase [Fragaria x ananassa]
						Disease resistance, defence and stress response
Cit.9106.1.S1_s_at	CF837583b	6.43665	down	ADZ75466.1	1e-13	oxygen evolving enhancer protein 1 [Litchi chinensis]
Cit.3941.1.S1_at	CN190662	5.47527	up	AAC49690.1	1e-114	prohibitin [Nicotiana tabacum] pir||T03843 prohibitin - common tobacco
Cit.31497.1.S1_at	DN958192	5.02767	up	CAB45652.1	2e-61	nodulin26-like intrinsic protein [Pisum sativum]
Cit.28591.1.S1_at	CV710110	10.8966	up	AAN31815.1	5e-36	putative nodulin [Arabidopsis thaliana] gb|AAM14389.1| putative nodulin protein [Arabidopsis thaliana] gb|AAK76570.1| putative nodulin pr
Cit.233.1.S1_at	CF828233	5.18887	up	Q39967	3e-21	Major latex allergen Hev b 5 gb|AAC49448.1| pI 3.5 latex allergen gb|AAC49447.1| latex allergen
Cit.31136.1.S1_at	CX299481b	5.20962	up	BAC42063.1	1e-114	putative cysteine proteinase [Arabidopsis thaliana] emb|CAA18734.1| cysteine proteinase-like protein [Arabidopsis thaliana] emb|CAB80252
Cit.17023.1.S1_s_at	CK936315b	3.13793	up	NP_201042.2	3e-54	invertase pectin methylesterase inhibitor family protein [Arabidopsis thaliana]
Cit.19571.1.S1_s_at	CK935883	5.23243	up	NP_176113.1	9e-59	disease resistance-responsive protein-related dirigent protein-related [Arabidopsis thaliana]
Cit.30574.1.S1_s_at	CX671094	5.23424	up	AAV67891.1	2e-67	betaine-aldehyde dehydrogenase [Chorispora bungeana]
Cit.10407.1.S1_s_at	CF836847	5.65052	up	AAR23816.2	1e-107	betaine-aldehyde dehydrogenase [Gossypium hirsutum]
Cit.11327.1.S1_s_at	CX071464	5.28876	up	CAG14984.1	9e-37	putative lipid transfer protein GPI-anchored [Cicer arietinum]
Cit.30406.1.S1_at	CK934189	5.32812	up	NP_567717.1	5e-31	immunophilin-related FKBP-type peptidyl-prolyl cis-trans isomerase-related [Arabidopsis thaliana]
Cit.14683.1.S1_s_at	CN181971	5.39587	up	NP_197731.1	7e-71	disease resistance family protein LRR family protein [Arabidopsis thaliana]
Cit.15490.1.S1_at	CX674940	5.42733	up	AAF33670.1	2e-67	cyclic nucleotide-gated calmodulin-binding ion channel [Nicotiana tabacum]
Cit.26653.1.S1_at	CX043514	5.43283	up	AAR28378.1	2e-34	EIX receptor 2 [Lycopersicon esculentum]
Cit.8203.1.S1_x_at	CB290246	5.51083	up	AAQ92310.1	4e-74	COR15 [Citrus clementina x Citrus reticulata]
Cit.9825.1.S1_at	DN620336	5.56628	up	BAA89230.1	1e-47	wts2L [Citrullus lanatus]
Cit.7906.1.S1_at	CX636220	5.57314	up	AAM61746.1	6e-65	cytochrome P450 monooxygenase [Arabidopsis thaliana] dbj|BAA28531.1| cytochrome P450 monooxygenase [Arabidopsis thaliana] emb|CAB79868.1|
Cit.18275.1.S1_at	CX302100	5.64508	up	NP_196694.1	2e-59	monooxygenase family protein [Arabidopsis thaliana] emb|CAB96668.1| putative protein [Arabidopsis thaliana]
Cit.3911.1.S1_s_at	CX673500	5.76682	up	AAP83137.1	3e-98	lipoxygenase [Nicotiana attenuata]
Cit.580.1.S1_x_at	CX637285	5.78076	up	CAA41437.1	4e-57	glutathione S-transferase [Arabidopsis thaliana]
Cit.8558.1.S1_s_at	CB290914	5.83308	up	CAA83565.1	1e-160	INO1 [Citrus x paradisi] pir||S52648 inositol-3-phosphate synthase (EC 5.5.1.4) - Citrus paradisi sp|P42802|INO1_CITPA Inositol-3-phosph
Cit.11113.1.S1_s_at	CF833984	5.88017	up	NP_192839.1	1e-107	nucleoside diphosphate kinase 3, mitochondrial (NDK3) [Arabidopsis thaliana]
Cit.1990.1.S1_s_at	CX043748	5.89468	up	AAM14191.1	6e-36	putative chaperonin CPN10 protein [Arabidopsis thaliana] gb|AAM63762.1| chaperonin CPN10 [Arabidopsis thaliana] gb|AAL36284.1| putative c
Cit.13658.1.S1_at	CK740163	5.90988	up	AAC42249.1	1e-118	putative aquaporin (tonoplast intrinsic protein) [Arabidopsis thaliana] sp|O82316|TI41_ARATH Probable aquaporin TIP4.1 (Tonoplast intrin
Cit.12743.1.S1_at	DN625518	6.17818	up	AAG16758.1	1e-64	putative glutathione S-transferase T3 [Lycopersicon esculentum]
Cit.5847.1.S1_a_at	CN184532	6.22491	up	AAF07830.1	5e-54	putative SCO1 protein [Arabidopsis thaliana]
Cit.1966.1.S1_s_at	CX665191	6.26894	up	CAC14058.1	1e-126	acridone synthase [Ruta graveolens] sp|Q9FSC0|ACS2_RUTGR Acridone synthase II
Cit.9686.1.S1_x_at	CX303266	6.46026	up	NP_563648.1	1e-81	cathepsin B-like cysteine protease, putative [Arabidopsis thaliana] gb|AAL16267.1| At1g02300 T6A9_10 [Arabidopsis thaliana] gb|AAN72238.1
Cit.14829.1.S1_at	CF417791	6.84926	up	NP_198460.1	1e-58	cytochrome P450 family protein [Arabidopsis thaliana] dbj|BAA96885.1| cytochrome P450-like [Arabidopsis thaliana]
Cit.753.1.S1_x_at	CF835337	6.96692	up	CAA41437.1	1e-59	pathogenesis-related protein 4A [Nicotiana tabacum] pir||S23799 pathogenesis-related protein 4A - common tobacco
Cit.18077.1.S1_at	DN798370	7.25683	up	AAM61225.1	3e-60	putative NADH dehydrogenase (ubiquinone oxidoreductase) [Arabidopsis thaliana]
Cit.15593.1.S1_s_at	CX641508	7.295	up	BAB02603.1	6e-14	leucoanthocyanidin dioxygenase-like protein [Arabidopsis thaliana] ref|NP_187970.1| oxidoreductase, 2OG-Fe(II) oxygenase family protein [
Cit.19727.1.S1_x_at	CK937930	7.34611	up	BAB40143.1	4e-31	plasma membrane intrinsic protein 2-2 [Pyrus communis]
Cit.19552.1.S1_s_at	CK936083	7.39185	up	AAG22740.1	3e-39	allergenic isoflavone reductase-like protein Bet v 6.0102 [Betula pendula]
Cit.2993.1.S1_at	CX663481	7.55916	up	AAK62343.2	9e-64	elicitor-inducible cytochrome P450 [Nicotiana tabacum]
Cit.29898.1.S1_at	CK937073	7.77075	up	NP_193829.2	7e-30	basic helix-loop-helix (bHLH) family protein [Arabidopsis thaliana]
Cit.7001.1.S1_at	CF418865	7.98002	up	NP_174753.1	6e-35	oxidoreductase, 2OG-Fe(II) oxygenase family protein [Arabidopsis thaliana] gb|AAG50602.1| hyoscyamine 6-dioxygenase hydroxylase, putative
Cit.12788.1.S1_at	CX291626	8.14778	up	AAS58497.1	1e-110	aminopeptidase P short isoform [Arabidopsis thaliana]
Cit.18296.1.S1_at	CF507396	8.16614	up	NP_029428.1	4e-19	predicted GPI-anchored protein [Arabidopsis thaliana] pir||E84684 hypothetical protein At2g28410 [imported] - Arabidopsis thaliana
Cit.29373.1.S1_s_at	CK934765	9.08503	up	AAG38517.1	1e-103	miraculin-like protein [Citrus x paradisi]
Cit.27793.1.S1_at	CX675562	9.20814	up	AAD20706.1	1e-51	putative disease resistance protein [Arabidopsis thaliana] pir||G84648 probable disease resistance protein [imported] - Arabidopsis thali
Cit.8206.1.S1_s_at	CF504694	9.5503	up	BAB84352.1	1e-101	lipoxygenase [Citrus jambhiri]
Cit.13667.1.S1_s_at	CN187977	5.08545	down	AAO12870.1	1e-15	wound induced protein-like [Vitis vinifera]
Cit.29721.1.S1_at	CV715902	8.82223	down	CAB65284.1	1e-20	putative wound-induced protein [Medicago sativa subsp. x varia]
Cit.5237.1.S1_s_at	CX070296	7.35528	down	CAB65284.1	1e-20	putative wound-induced protein [Medicago sativa subsp. x varia]
Cit.32940.1.S1_at	CX295749	6.08344	down	AAR28998.1	4e-74	CMV 1a interacting protein 1 [Nicotiana tabacum]
						Carbohydrate, aminoacid and nucleotide metabolism
Cit.10060.1.S1_at	CX545818	5.19444	up	O24661	1e-165	Asparagine synthetase [glutamine-hydrolyzing] (Glutamine-dependent asparagine synthetase) gb|AAD05035.1| asparagine synthetase [Triphysa
Cit.14052.1.S1_s_at	CX674135	5.37226	up	AAK94781.1	2e-96	gamma hydroxybutyrate dehydrogenase [Arabidopsis thaliana]
Cit.32610.1.S1_at	CX292670	6.35671	up	NP_683294.2	6e-64	phosphoglycerate bisphosphoglycerate mutase family protein [Arabidopsis thaliana]
Cit.10778.1.S1_at	CX665203b	3.1166	up	AAR06239.1	1e-162	dicarboxylate tricarboxylate carrier [Citrus junos]
Cit.10585.1.S1_s_at	CX673652	8.79528	up	AAM91745.1	6e-93	putative phosphoethanolamine N-methyltransferase [Arabidopsis thaliana] gb|AAL36222.1| putative phosphoethanolamine N-methyltransferase [
Cit.2027.1.S1_s_at	DN617689	5.23319	up	AAD02832.1	1e-55	raffinose synthase [Cucumis sativus]
Cit.4763.1.S1_at	CX050343	9.56912	up	AAL85086.1	1e-93	putative inorganic pyrophosphatase [Arabidopsis thaliana] gb|AAK76619.1| putative inorganic pyrophosphatase [Arabidopsis thaliana] dbj|BA
Cit.8714.1.S1_s_at	CX049693	5.35319	down	AAO49652.1	3e-64	photosystem I-N subunit [Phaseolus vulgaris]
Cit.33051.1.S1_s_at	CX296814	5.38066	down	AAD27882.2	2e-72	chlorophyll a b-binding protein CP24 precursor [Vigna radiata]
Cit.1117.1.S1_s_at	CX671580	5.68127	down	NP_175963.1	8e-59	photosystem I reaction center subunit V, chloroplast, putative PSI-G, putative (PSAG) [Arabidopsis thaliana]
Cit.8928.1.S1_s_at	CD575272	6.31922	down	P29302	2e-89	Photosystem I reaction center subunit II, chloroplast precursor (Photosystem I 20 kDa subunit) (PSI-D)
						Putative transcriptional factors
Cit.5203.1.S1_at	CX676151	7.058	up	AAD39676.1	1e-76	F9L1.43 [Arabidopsis thaliana] ref|NP_173001.1| DNA-binding protein, putative [Arabidopsis thaliana]
						Vesicle trafficking
Cit.16671.1.S1_at	CV719481	5.49373	up	CAD78064.1	8e-41	knolle [Antirrhinum majus]
						Unknown
Cit.4597.1.S1_at	DN622980b	3.11898	up	NP_567757.1	1e-71	molecular chaperone GrpE [Arabidopsis thaliana]
Cit.18154.1.S1_at	CX298890b	4.15133	up	NP_200211	9e-59	oxidoreductase, 2OG-Fe(II) oxygenase family protein [Arabidopsis thaliana]
Cit.12282.1.S1_at	CX667237b	3.84414	up	NP_194987.2	9e-69	copper ion binding protein [Arabidopsis thaliana]
Cit.16725.1.S1_at	CX545559b	5.1774	up	NP_177613.1	4e-51	pentatricopeptide repeat-containing protein [Arabidopsis thaliana]
Cit.7331.1.S1_at	CK665301b	3.43974	up	XP_002520014.1	2e-49	cytochrome P450, putative [Ricinus communis]
Cit.5107.1.S1_at	DN617659b	3.53161	up	XP_002510906.1	8e-67	ATP-dependent clp protease, putative [Ricinus communis]
Cit.4160.1.S1_at	CV709551b	5.2409	down	Q7G8V2	7e-09	Two-component response regulator ARR15 gb|AAD55287.1| Similar to gb|AB008490 response regulator 7 (ARR7) from Arabidopsis thaliana
Cit.12789.1.S1_s_at	CV717653	5.22904	up	AAS58497.1	2e-71	aminopeptidase P short isoform [Arabidopsis thaliana]
Cit.25753.1.S1_at	CF831703	5.03831	up	NP_909181.1	2e-44	putative aspartic proteinase nepenthesin I [Oryza sativa (japonica cultivar-group)] dbj|BAB21205.1| putative aspartic proteinase nepenthe
Cit.326.1.S1_s_at	CV885111	5.11266	up	AAO39008.1	1e-143	plasma intrinsic protein 2,2 [Juglans regia]
Cit.15548.1.S1_at	CB292916	5.08052	up	NP_916467.1	1e-42	unknown protein [Oryza sativa (japonica cultivar-group)] dbj|BAB62549.1| unknown protein [Oryza sativa (japonica cultivar-group)] REP_OR
Cit.1382.1.S1_s_at	CB290573	5.13544	up	AAL34219.1	5e-52	unknown protein [Arabidopsis thaliana] gb|AAK59405.1| unknown protein [Arabidopsis thaliana] dbj|BAB09871.1| unnamed protein product [Ara
Cit.3652.1.S1_s_at	CF506674	5.18822	up	AAU44337.1	6e-45	unknown protein [Oryza sativa (japonica cultivar-group)]
Cit.28706.1.S1_at	CV711966	5.18906	up	CAB86633.1	1e-29	putative protein [Arabidopsis thaliana] pir||T48573 hypothetical protein T31B5.80 - Arabidopsis thaliana
Cit.2325.1.S1_at	CX673333	5.1893	up	BAB09228.1	2e-83	unnamed protein product [Arabidopsis thaliana] gb|AAO42360.1| unknown protein [Arabidopsis thaliana] gb|AAO22629.1| unknown protein [Arab
Cit.13998.1.S1_s_at	CX670641	5.22244	up	BAC22314.1	1e-133	putative GMP synthetase [Oryza sativa (japonica cultivar-group)]
Cit.17250.1.S1_s_at	CX288012	5.23704	up	AAD39991.1	4e-27	small zinc finger-like protein [Malus x domestica]
Cit.26968.1.S1_s_at	CV716286	5.23906	up	CAB80653.1	1e-28	hypothetical protein [Arabidopsis thaliana] emb|CAB38903.1| hypothetical protein [Arabidopsis thaliana] pir||T06096 hypothetical protein
Cit.9688.1.S1_x_at	CF833118	5.31706	up	AAL16267.1	1e-146	At1g02300 T6A9_10 [Arabidopsis thaliana] gb|AAK63991.1| At1g02300 T6A9_10 [Arabidopsis thaliana] gb|AAN72238.1| At1g02300 T6A9_10 [Arabi
Cit.6545.1.S1_at	CX308637	5.33848	up	BAB09989.1	6e-05	unnamed protein product [Arabidopsis thaliana]
Cit.12227.1.S1_at	CV714937	5.43085	up	AAM61313.1	2e-43	putative RNA-binding protein [Arabidopsis thaliana] gb|AAM15089.1| putative RNA-binding protein [Arabidopsis thaliana] pir||F84793 probab
Cit.3324.1.S1_s_at	CX665253	5.48822	up	NP_176674.1	4e-83	cytochrome P450, putative [Arabidopsis thaliana] pir||H96672 probable cytochrome P450 F13O11.24 [imported] - Arabidopsis
Cit.375.1.S1_x_at	CX640198	5.55618	up	AAL09741.1	1e-100	AT4g05320 C17L7_240 [Arabidopsis thaliana]
Cit.7003.1.S1_at	CF835916	5.56839	up	XP_323366.1	0.0002	predicted protein [Neurospora crassa] gb|EAA28426.1| predicted protein [Neurospora crassa]
Cit.21069.1.S1_at	DN798691	5.57994	up	AAM20309.1	3e-35	unknown protein [Arabidopsis thaliana] gb|AAK92831.1| unknown protein [Arabidopsis thaliana] ref|NP_567859.1| SET domain-containing prote
Cit.26116.1.S1_at	CF836772	5.70066	up	CAD41584.3	9e-58	OSJNBa0088I22.16 [Oryza sativa (japonica cultivar-group)]
Cit.14839.1.S1_at	DN619084	5.79439	up	BAC43267.1	2e-44	unknown protein [Arabidopsis thaliana] gb|AAO39931.1| At4g28730 [Arabidopsis thaliana] ref|NP_194602.2| glutaredoxin family protein [Arab
Cit.15674.1.S1_at	CX673947	5.81238	up	AAM63948.1	9e-80	unknown [Arabidopsis thaliana] gb|AAM67572.1| unknown protein [Arabidopsis thaliana] gb|AAL86337.1| unknown protein [Arabidopsis thaliana
Cit.14806.1.S1_at	CB290859	5.85603	up	AAS00040.1	8e-46	unknown [Vitis riparia]
Cit.12015.1.S1_at	CK936252	5.96823	up	BAC42111.1	2e-29	unknown protein [Arabidopsis thaliana]
Cit.30941.1.S1_at	CX072849	6.03411	up	BAC43020.1	6e-54	unknown protein [Arabidopsis thaliana] gb|AAO63374.1| At5g66230 [Arabidopsis thaliana] ref|NP_201424.1| expressed protein [Arabidopsis th
Cit.5426.1.S1_s_at	CX545091	6.157	up	AAP21147.1	2e-95	At3g19970 MZE19_2 [Arabidopsis thaliana] dbj|BAB03162.1| unnamed protein product [Arabidopsis thaliana] gb|AAK63979.1| AT3g19970 MZE19_2
Cit.15840.1.S1_at	CV717225	6.31387	up	NP_910416.1	1e-102	putative ATP-dependent proteinase LON2 [Oryza sativa (japonica cultivar-group)]
Cit.23843.1.S1_at	CV707277	6.37587	up	AAP21270.1	7e-44	At1g60680 [Arabidopsis thaliana] ref|NP_176267.3| aldo keto reductase family protein [Arabidopsis thaliana]
Cit.13371.1.S1_at	CX663975	6.43191	up	AAL84929.1	1e-111	At2g46890 F19D11.17 [Arabidopsis thaliana]
Cit.34740.1.S1_at	CX308592	6.61953	up	AAP44691.1	9e-08	unknown protein [Oryza sativa (japonica cultivar-group)] ref|XP_469660.1| unknown protein [Oryza sativa (japonica cultivar-group)] REP_O
Cit.5758.1.S1_at	CN182924	6.75266	up	BAB11562.1	2e-87	unnamed protein product [Arabidopsis thaliana]
Cit.16790.1.S1_at	CX069929	6.8492	up	AAM61699.1	4e-19	unknown [Arabidopsis thaliana] gb|AAM15048.1| expressed protein [Arabidopsis thaliana] gb|AAW49256.1| Abl interactor-like protein-1 [Arab
Cit.2994.1.S1_s_at	CX543268	7.37398	up	CAA71517.1	1e-83	putative cytochrome P450 [Glycine max] sp|O81974|C7D8_SOYBN Cytochrome P450 71D8 (P450 CP7) pir||T07120 probable cytochrome P450 CP7 - so
Cit.3915.1.S1_s_at	CX669450	7.56862	up	BAA96885.1	2e-61	cytochrome P450-like [Arabidopsis thaliana] ref|NP_198460.1| cytochrome P450 family protein [Arabidopsis thaliana]
Cit.31052.1.S1_at	DN959261	8.44936	up	AAP88362.1	6e-32	At5g02050 [Arabidopsis thaliana] emb|CAB82978.1| putative protein [Arabidopsis thaliana] ref|NP_195825.1| mitochondrial glycoprotein fami
Cit.26611.1.S1_s_at	CN191278	5.07023	down	NP_201058.1	1e-39	expressed protein [Arabidopsis thaliana] dbj|BAB11502.1| unnamed protein product [Arabidopsis thaliana]
Cit.3195.1.S1_at	CB291604	5.2867	down	NP_564416.1	9e-12	expressed protein [Arabidopsis thaliana] gb|AAK43841.1| Unknown protein [Arabidopsis thaliana]
Cit.26611.1.S1_at	CN191278	5.11379	down	NP_201058.1	1e-39	expressed protein [Arabidopsis thaliana] dbj|BAB11502.1| unnamed protein product [Arabidopsis thaliana]
Cit.14324.1.S1_s_at	CD576701	5.87675	down	AAN12962.1	5e-31	unknown protein [Arabidopsis thaliana] dbj|BAB02555.1| unnamed protein product [Arabidopsis thaliana] pir||T52398 hypothetical pro
Cit.30576.1.S1_s_at	CX292882	5.88532	down	AAM51559.1	8e-49	putative guanylate cyclase [Arabidopsis thaliana] ref|NP_568159.1| guanylyl cyclase-related (GC1) [Arabidopsis thaliana] REP_ORG=
Cit.33199.1.S1_at	CX298367	6.21521	down	BAC42315.1	2e-78	unknown protein [Arabidopsis thaliana] gb|AAO50642.1| unknown protein [Arabidopsis thaliana] ref|NP_172731.1| F-box family protein
Cit.39509.1.S1_s_at	DN795213	6.8987	down	AAP37804.1	2e-53	At2g15890 [Arabidopsis thaliana] gb|AAM64517.1| unknown [Arabidopsis thaliana] gb|AAK00412.1| unknown protein [Arabidopsis thalian
Cit.18537.1.S1_at	CX294219	6.95151	down	AAP37804.1	2e-16	At2g15890 [Arabidopsis thaliana] gb|AAM64517.1| unknown [Arabidopsis thaliana] gb|AAK00412.1| unknown protein [Arabidopsis thalian
Cit.4608.1.S1_at	CB293889	7.02803	down	AAF79590.1	2e-32	F28C11.18 [Arabidopsis thaliana]
Cit.7494.1.S1_at	CX671518	7.1568	down	BAC43539.1	9e-77	unknown protein [Arabidopsis thaliana] gb|AAO63967.1| unknown protein [Arabidopsis thaliana] ref|NP_174131.3| expressed protein [A
Cit.35313.1.S1_s_at	CK938925	7.72588	down	AAL06483.1	4e-65	At2g20670 F23N11.1 [Arabidopsis thaliana] gb|AAM10406.1| At2g20670 F23N11.1 [Arabidopsis thaliana]
Cit.17203.1.S1_s_at	CX636120	9.01268	down	CAB75430.1	8e-61	putative 16kDa membrane protein [Nicotiana tabacum]
Cit.29183.1.S1_at	CX643202	5.07023	down	BAB01067.1	6e-25	acetyltranferase-like protein [Arabidopsis thaliana]
Cit.35331.1.S1_at	CK938655	5.13239	down	NP_200685.1	2e-20	dehydrodolichyl diphosphate synthase, putative DEDOL-PP synthase, putative [Arabidopsis thaliana]
Cit.1779.1.S1_at	CN185436	5.21829	down	AAN74634.1	7e-59	heat shock protein [Pisum sativum]
Cit.5673.1.S1_at	CX674077	5.35075	down	AAP83139.1	1e-55	N-acylethanolamine amidohydrolase [Arabidopsis thaliana]
Cit.3693.1.S1_at	DN797794	5.69158	down	CAC10358.1	9e-58	protein phosphatase 2C [Nicotiana tabacum] emb|CAC84141.2| protein phosphatase 2C [Nicotiana tabacum]
Cit.34811.1.S1_at	C22251	6.0872	down	NP_179257.1	1e-39	nodulin family protein [Arabidopsis thaliana] pir||F84542 nodulin-like protein [imported] - Arabidopsis thaliana
Cit.40420.1.S1_at	CK939963	6.58095	down	AAQ88400.1	1e-55	CaCBF1B [Capsicum annuum]
Cit.30525.1.S1_at	CX290693	11.3077	down	AAF09487.1	1e-55	short chain alcohol dehydrogenase [Arabidopsis thaliana]
a Fold changes (FC) ≥ 3.0 relative to GUS expression
b Sweet orange genes with predicted PthA and/or PthC binding sites in their promoters
c Best hit orthologous in GeneBank (http://www.ncbi.nlm.nih.gov/genbank/)
Regulation (Reg): up, upregulated; down, downregulated

## Sheet: agriGO analysis
agriGO enrichment analysis for the PthA-regulated genesa
Enriched GO terms for PthA2-regulated genes
GO_acc	term_type	Term	queryitem	querytotal	QueryFreq	bgitem	bgtotal	BgFreq	pvalue	FDR	entries
GO:0006259	P	DNA metabolic process	13	97	13.4021	437	21286	2.05299	1.3e-07	2.5e-05	// Cit.30476.1.S1_x_at // Cit.8788.1.S1_x_at // Cit.29075.1.S1_at // Cit.27892.1.S1_at // Cit.26838.1.S1_at // Cit.27875.1.S1_at // Cit.16487.1.S1_at // Cit.8778.1.S1_x_at // Cit.25003.1.S1_at // Cit.26196.1.S1_at // Cit.27639.1.S1_at // Cit.14077.1.S1_at // Cit.27209.1.S1_x_at
GO:0009664	P	plant-type cell wall organization	5	97	5.15464	44	21286	0.206709	2.8e-06	0.00019	// Cit.18089.1.S1_at // Cit.18089.1.S1_x_at // Cit.2093.1.S1_s_at // Cit.30514.1.S1_at // Cit.32156.1.S1_at
GO:0015074	P	DNA integration	7	97	7.21649	122	21286	0.573147	2e-06	0.00019	// Cit.27209.1.S1_x_at // Cit.29075.1.S1_at // Cit.27892.1.S1_at // Cit.27875.1.S1_at // Cit.26196.1.S1_at // Cit.27639.1.S1_at // Cit.30476.1.S1_x_at
GO:0006278	P	RNA-dependent DNA replication	5	97	5.15464	91	21286	0.427511	7.6e-05	0.0039	// Cit.8778.1.S1_x_at // Cit.14077.1.S1_at // Cit.25003.1.S1_at // Cit.8788.1.S1_x_at // Cit.16487.1.S1_at
GO:0006260	P	DNA replication	5	97	5.15464	143	21286	0.671803	0.00057	0.023	// Cit.8778.1.S1_x_at // Cit.14077.1.S1_at // Cit.25003.1.S1_at // Cit.8788.1.S1_x_at // Cit.16487.1.S1_at
GO:0043170	P	macromolecule metabolic process	33	97	34.0206	4291	21286	20.1588	0.001	0.035	// Cit.26083.1.S1_at // Cit.8788.1.S1_x_at // Cit.29075.1.S1_at // Cit.28994.1.S1_at // Cit.31337.1.S1_at // Cit.5453.1.S1_s_at // Cit.19788.1.S1_s_at // Cit.13161.1.S1_at // Cit.14077.1.S1_at // Cit.28480.1.S1_x_at // Cit.29738.1.S1_at // Cit.7304.1.S1_at // Cit.10176.1.S1_at // Cit.195.1.S1_x_at // Cit.30476.1.S1_x_at // Cit.144.1.S1_s_at // Cit.4514.1.S1_s_at // Cit.20595.1.S1_at // Cit.30514.…
GO:0006139	P	nucleobase, nucleoside, nucleotide and nucleic acid metabolic process	19	97	19.5876	1968	21286	9.24551	0.0014	0.04	// Cit.144.1.S1_s_at // Cit.30476.1.S1_x_at // Cit.8788.1.S1_x_at // Cit.29075.1.S1_at // Cit.27892.1.S1_at // Cit.7304.1.S1_at // Cit.26838.1.S1_at // Cit.27875.1.S1_at // Cit.16487.1.S1_at // Cit.19788.1.S1_s_at // Cit.8778.1.S1_x_at // Cit.25003.1.S1_at // Cit.26196.1.S1_at // Cit.27639.1.S1_at // Cit.14077.1.S1_at // Cit.27209.1.S1_x_at // Cit.28480.1.S1_x_at // Cit.30989.1.S1_s_at // Cit.451…
GO:0044260	P	cellular macromolecule metabolic process	29	97	29.8969	3723	21286	17.4904	0.0019	0.046	// Cit.8788.1.S1_x_at // Cit.29075.1.S1_at // Cit.31337.1.S1_at // Cit.19788.1.S1_s_at // Cit.13161.1.S1_at // Cit.14077.1.S1_at // Cit.28480.1.S1_x_at // Cit.29738.1.S1_at // Cit.7304.1.S1_at // Cit.195.1.S1_x_at // Cit.30476.1.S1_x_at // Cit.144.1.S1_s_at // Cit.4514.1.S1_s_at // Cit.20595.1.S1_at // Cit.30514.1.S1_at // Cit.38040.1.S1_at // Cit.16487.1.S1_at // Cit.25003.1.S1_at // Cit.26838.1…
GO:0005976	P	polysaccharide metabolic process	6	97	6.18557	283	21286	1.32951	0.002	0.046	// Cit.26083.1.S1_at // Cit.30514.1.S1_at // Cit.13768.1.S1_s_at // Cit.20595.1.S1_at // Cit.31337.1.S1_at // Cit.28480.1.S1_x_at
GO:0044238	P	primary metabolic process	39	97	40.2062	5659	21286	26.5855	0.0025	0.05	// Cit.26083.1.S1_at // Cit.8788.1.S1_x_at // Cit.15506.1.S1_at // Cit.28994.1.S1_at // Cit.31337.1.S1_at // Cit.5453.1.S1_s_at // Cit.19788.1.S1_s_at // Cit.13161.1.S1_at // Cit.26201.1.S1_at // Cit.14077.1.S1_at // Cit.8778.1.S1_x_at // Cit.29738.1.S1_at // Cit.7304.1.S1_at // Cit.29075.1.S1_at // Cit.10176.1.S1_at // Cit.195.1.S1_x_at // Cit.30476.1.S1_x_at // Cit.144.1.S1_s_at // Cit.4514.1.S…
Enriched GO terms for PthA4-regulated genes
GO_acc	term_type	Term	queryitem	querytotal	QueryFreq	bgitem	bgtotal	BgFreq	pvalue	FDR	entries
GO:0007018	P	microtubule-based movement	16	241	6.639	60	21286	0.281875	2.2e-16	1.4e-13	// Cit.23669.1.S1_at // Cit.29883.1.S1_a_at // Cit.21989.1.S1_at // Cit.26988.1.S1_at // Cit.13867.1.S1_at // Cit.12899.1.S1_s_at // Cit.2014.1.S1_s_at // Cit.22706.1.S1_at // Cit.15144.1.S1_s_at // Cit.5320.1.S1_s_at // Cit.6842.1.S1_at // Cit.12868.1.S1_at // Cit.1919.1.S1_s_at // Cit.15707.1.S1_at // Cit.16404.1.S1_at // Cit.12868.1.S1_s_at
GO:0007017	P	microtubule-based process	17	241	7.05394	109	21286	0.512074	6.1e-14	1.9e-11	// Cit.23669.1.S1_at // Cit.29883.1.S1_a_at // Cit.21989.1.S1_at // Cit.15144.1.S1_s_at // Cit.26988.1.S1_at // Cit.13867.1.S1_at // Cit.12899.1.S1_s_at // Cit.2014.1.S1_s_at // Cit.22706.1.S1_at // Cit.9005.1.S1_s_at // Cit.5320.1.S1_s_at // Cit.6842.1.S1_at // Cit.12868.1.S1_at // Cit.1919.1.S1_s_at // Cit.15707.1.S1_at // Cit.16404.1.S1_at // Cit.12868.1.S1_s_at
GO:0006261	P	DNA-dependent DNA replication	5	241	2.07469	21	21286	0.0986564	9.2e-06	0.0019	// Cit.6836.1.S1_at // Cit.14761.1.S1_at // Cit.33111.1.S1_at // Cit.26707.1.S1_s_at // Cit.7153.1.S1_at
GO:0042398	P	cellular amino acid derivative biosynthetic process	12	241	4.97925	259	21286	1.21676	5.9e-05	0.0091	// Cit.5583.1.S1_at // Cit.8718.1.S1_s_at // Cit.30574.1.S1_s_at // Cit.28883.1.S1_at // Cit.30535.1.S1_s_at // Cit.7906.1.S1_at // Cit.18154.1.S1_at // Cit.1966.1.S1_s_at // Cit.15593.1.S1_s_at // Cit.19571.1.S1_s_at // Cit.21723.1.S1_s_at // Cit.7001.1.S1_at
GO:0006575	P	cellular amino acid derivative metabolic process	14	241	5.80913	377	21286	1.77112	0.00014	0.018	// Cit.5583.1.S1_at // Cit.10585.1.S1_s_at // Cit.8718.1.S1_s_at // Cit.5673.1.S1_at // Cit.30574.1.S1_s_at // Cit.28883.1.S1_at // Cit.30535.1.S1_s_at // Cit.7906.1.S1_at // Cit.18154.1.S1_at // Cit.1966.1.S1_s_at // Cit.15593.1.S1_s_at // Cit.19571.1.S1_s_at // Cit.21723.1.S1_s_at // Cit.7001.1.S1_at
Enriched GO terms for both PthAs 2 and 4-regulated genes
GO_acc	term_type	Term	queryitem	querytotal	QueryFreq	bgitem	bgtotal	BgFreq	pvalue	FDR	entries
GO:0005976	P	polysaccharide metabolic process	18	122	14.7541	283	21286	1.32951	1.1e-13	2.1e-11	// Cit.32767.1.S1_at // Cit.14913.1.S1_s_at // Cit.2392.1.S1_at // Cit.12232.1.S1_at // Cit.9706.1.S1_s_at // Cit.10437.1.S1_s_at // Cit.15242.1.S1_at // Cit.13410.1.S1_s_at // Cit.2945.1.S1_s_at // Cit.26012.1.S1_at // Cit.20071.1.S1_s_at // Cit.4483.1.S1_s_at // Cit.35756.1.S1_at // Cit.2949.1.S1_s_at // Cit.10661.1.S1_at // Cit.3554.1.S1_s_at // Cit.12490.1.S1_s_at // Cit.25554.1.S1_at
GO:0005975	P	carbohydrate metabolic process	25	122	20.4918	776	21286	3.64559	3.1e-12	3e-10	// Cit.32767.1.S1_at // Cit.2392.1.S1_at // Cit.12232.1.S1_at // Cit.14522.1.S1_at // Cit.4483.1.S1_s_at // Cit.35754.1.S1_at // Cit.25554.1.S1_at // Cit.10437.1.S1_s_at // Cit.14913.1.S1_s_at // Cit.13410.1.S1_s_at // Cit.12490.1.S1_s_at // Cit.17888.1.S1_s_at // Cit.3554.1.S1_s_at // Cit.9706.1.S1_s_at // Cit.15242.1.S1_at // Cit.2949.1.S1_s_at // Cit.2945.1.S1_s_at // Cit.35756.1.S1_at // Cit.…
GO:0009311	P	oligosaccharide metabolic process	13	122	10.6557	184	21286	0.864418	1e-10	2.5e-09	// Cit.32767.1.S1_at // Cit.12490.1.S1_s_at // Cit.9706.1.S1_s_at // Cit.10437.1.S1_s_at // Cit.13410.1.S1_s_at // Cit.2945.1.S1_s_at // Cit.26012.1.S1_at // Cit.20071.1.S1_s_at // Cit.35756.1.S1_at // Cit.3554.1.S1_s_at // Cit.10661.1.S1_at // Cit.2027.1.S1_s_at // Cit.25554.1.S1_at
GO:0044264	P	cellular polysaccharide metabolic process	14	122	11.4754	227	21286	1.06643	1e-10	2.5e-09	// Cit.32767.1.S1_at // Cit.12490.1.S1_s_at // Cit.12232.1.S1_at // Cit.9706.1.S1_s_at // Cit.10437.1.S1_s_at // Cit.13410.1.S1_s_at // Cit.2945.1.S1_s_at // Cit.26012.1.S1_at // Cit.20071.1.S1_s_at // Cit.35756.1.S1_at // Cit.2949.1.S1_s_at // Cit.10661.1.S1_at // Cit.3554.1.S1_s_at // Cit.25554.1.S1_at
GO:0005984	P	disaccharide metabolic process	13	122	10.6557	180	21286	0.845626	8.1e-11	2.5e-09	// Cit.32767.1.S1_at // Cit.12490.1.S1_s_at // Cit.9706.1.S1_s_at // Cit.10437.1.S1_s_at // Cit.13410.1.S1_s_at // Cit.2945.1.S1_s_at // Cit.26012.1.S1_at // Cit.20071.1.S1_s_at // Cit.35756.1.S1_at // Cit.3554.1.S1_s_at // Cit.10661.1.S1_at // Cit.2027.1.S1_s_at // Cit.25554.1.S1_at
GO:0005985	P	sucrose metabolic process	13	122	10.6557	173	21286	0.812741	5.1e-11	2.5e-09	// Cit.32767.1.S1_at // Cit.12490.1.S1_s_at // Cit.9706.1.S1_s_at // Cit.10437.1.S1_s_at // Cit.13410.1.S1_s_at // Cit.2945.1.S1_s_at // Cit.26012.1.S1_at // Cit.20071.1.S1_s_at // Cit.35756.1.S1_at // Cit.3554.1.S1_s_at // Cit.10661.1.S1_at // Cit.2027.1.S1_s_at // Cit.25554.1.S1_at
GO:0006073	P	cellular glucan metabolic process	14	122	11.4754	220	21286	1.03354	7.1e-11	2.5e-09	// Cit.32767.1.S1_at // Cit.12490.1.S1_s_at // Cit.12232.1.S1_at // Cit.9706.1.S1_s_at // Cit.10437.1.S1_s_at // Cit.13410.1.S1_s_at // Cit.2945.1.S1_s_at // Cit.26012.1.S1_at // Cit.20071.1.S1_s_at // Cit.35756.1.S1_at // Cit.2949.1.S1_s_at // Cit.10661.1.S1_at // Cit.3554.1.S1_s_at // Cit.25554.1.S1_at
GO:0044042	P	glucan metabolic process	14	122	11.4754	220	21286	1.03354	7.1e-11	2.5e-09	// Cit.32767.1.S1_at // Cit.12490.1.S1_s_at // Cit.12232.1.S1_at // Cit.9706.1.S1_s_at // Cit.10437.1.S1_s_at // Cit.13410.1.S1_s_at // Cit.2945.1.S1_s_at // Cit.26012.1.S1_at // Cit.20071.1.S1_s_at // Cit.35756.1.S1_at // Cit.2949.1.S1_s_at // Cit.10661.1.S1_at // Cit.3554.1.S1_s_at // Cit.25554.1.S1_at
GO:0016137	P	glycoside metabolic process	13	122	10.6557	197	21286	0.925491	2.3e-10	4.9e-09	// Cit.32767.1.S1_at // Cit.12490.1.S1_s_at // Cit.9706.1.S1_s_at // Cit.10437.1.S1_s_at // Cit.13410.1.S1_s_at // Cit.2945.1.S1_s_at // Cit.26012.1.S1_at // Cit.20071.1.S1_s_at // Cit.35756.1.S1_at // Cit.3554.1.S1_s_at // Cit.10661.1.S1_at // Cit.2027.1.S1_s_at // Cit.25554.1.S1_at
GO:0005982	P	starch metabolic process	12	122	9.83607	182	21286	0.855022	1.2e-09	2.3e-08	// Cit.32767.1.S1_at // Cit.12490.1.S1_s_at // Cit.9706.1.S1_s_at // Cit.10437.1.S1_s_at // Cit.13410.1.S1_s_at // Cit.2945.1.S1_s_at // Cit.26012.1.S1_at // Cit.20071.1.S1_s_at // Cit.35756.1.S1_at // Cit.10661.1.S1_at // Cit.3554.1.S1_s_at // Cit.25554.1.S1_at
GO:0010876	P	lipid localization	5	122	4.09836	5	21286	0.0234896	1.4e-09	2.4e-08	// Cit.31860.1.S1_s_at // Cit.11685.1.S1_s_at // Cit.311.1.S1_s_at // Cit.1194.1.S1_s_at // Cit.11915.1.S1_s_at
GO:0044262	P	cellular carbohydrate metabolic process	15	122	12.2951	485	21286	2.27849	1.7e-07	2.7e-06	// Cit.32767.1.S1_at // Cit.12490.1.S1_s_at // Cit.12232.1.S1_at // Cit.9706.1.S1_s_at // Cit.10437.1.S1_s_at // Cit.13410.1.S1_s_at // Cit.2945.1.S1_s_at // Cit.26012.1.S1_at // Cit.20071.1.S1_s_at // Cit.35756.1.S1_at // Cit.2949.1.S1_s_at // Cit.3554.1.S1_s_at // Cit.10661.1.S1_at // Cit.2027.1.S1_s_at // Cit.25554.1.S1_at
GO:0007047	P	cellular cell wall organization	7	122	5.7377	95	21286	0.446303	1.9e-06	2.8e-05	// Cit.32767.1.S1_at // Cit.12232.1.S1_at // Cit.10437.1.S1_s_at // Cit.2949.1.S1_s_at // Cit.20071.1.S1_s_at // Cit.35756.1.S1_at // Cit.21559.1.S1_s_at
GO:0045229	P	external encapsulating structure organization	7	122	5.7377	96	21286	0.451001	2.1e-06	2.8e-05	// Cit.32767.1.S1_at // Cit.12232.1.S1_at // Cit.10437.1.S1_s_at // Cit.2949.1.S1_s_at // Cit.20071.1.S1_s_at // Cit.35756.1.S1_at // Cit.21559.1.S1_s_at
GO:0070882	P	cellular cell wall organization or biogenesis	8	122	6.55738	165	21286	0.775157	6.8e-06	8.7e-05	// Cit.32767.1.S1_at // Cit.12232.1.S1_at // Cit.10437.1.S1_s_at // Cit.2949.1.S1_s_at // Cit.31860.1.S1_s_at // Cit.20071.1.S1_s_at // Cit.35756.1.S1_at // Cit.21559.1.S1_s_at
GO:0006869	P	lipid transport	5	122	4.09836	58	21286	0.27248	3e-05	0.00036	// Cit.31860.1.S1_s_at // Cit.11685.1.S1_s_at // Cit.311.1.S1_s_at // Cit.1194.1.S1_s_at // Cit.11915.1.S1_s_at
adifferentially expressed genes were submitted to functional enrichment analysis using agriGO (http:// http://bioinfo.cau.edu.cn/agriGO) configured to perform singular enrichment analysis (SEA) using Citrus sinensis as background gene set. The FDR-adjusted p-value < 0.05 as used to identify significantly enriched GO terms for biological processes classification.

## Sheet: Venn diagram
Venn diagram displaying the overlap in differentially regulated Citrus sinensis genes in response to X. citri infection (at 6, 8 and 48 hpi) and PthA expression
Microarray treatments	Probe Set number	Affymetrix Probe Set IDa
PthA2_regulated Xc_regulated	8	Cit.30891.1.S1_at Cit.2093.1.S1_s_at Cit.26201.1.S1_at Cit.2928.1.S1_at Cit.4219.1.S1_s_at Cit.2101.1.S1_at Cit.25098.1.S1_at Cit.165.1.S1_s_at
PthA4_regulated Xc_regulated	63	Cit.3693.1.S1_at Cit.35313.1.S1_s_at Cit.29411.1.S1_s_at Cit.1919.1.S1_s_at Cit.8868.1.S1_at Cit.753.1.S1_x_at Cit.15048.1.S1_s_at Cit.18154.1.S1_at Cit.14761.1.S1_at Cit.31497.1.S1_at Cit.7906.1.S1_at Cit.17291.1.S1_at Cit.27793.1.S1_at Cit.1990.1.S1_s_at Cit.580.1.S1_x_at Cit.2014.1.S1_s_at Cit.30496.1.S1_s_at Cit.21128.1.S1_at Cit.1938.1.S1_at Cit.30406.1.S1_at Cit.10576.1.S1_at Cit.9825.1.S1_…
PthA2 and PthA4_regulated Xc_regulated	64	Cit.399.1.S1_s_at Cit.9301.1.S1_s_at Cit.15242.1.S1_at Cit.8908.1.S1_s_at Cit.1385.1.S1_s_at Cit.10482.1.S1_s_at Cit.19727.1.S1_x_at Cit.106.1.S1_s_at Cit.1200.1.S1_at Cit.4661.1.S1_s_at Cit.2113.1.S1_at Cit.23967.1.S1_s_at Cit.35754.1.S1_at Cit.18517.1.S1_at Cit.14757.1.S1_at Cit.25089.1.S1_at Cit.10235.1.S1_at Cit.4491.1.S1_at Cit.10864.1.S1_s_at Cit.14939.1.S1_at Cit.5300.1.S1_at Cit.17853.1.S…
aPlease see the next spreadsheets for the lists of the co-regulated genes

## Sheet: PthA2 and Xc-regulated
Sweet orange genes differentially regulated in epicotyls expressing PthA2 that are also regulated by Xc at 6, 8 and/or 48 h post inoculation
Probe Set ID	FC	Reg	Citrus EST	Gene ID	e-value	Functional category and target description
						Cell division and morphogenesis
Cit.26201.1.S1_at	3.90789	down	CN182944	AAR86686.1	1e-83	histone H1 variant [Lycopersicon chilense]
						Cell-wall synthesis and remodelling
Cit.2093.1.S1_s_at	3.55925	up	CX071708	XP_003618511.1	1e-124	Expansin [Medicago truncatula]
Cit.2101.1.S1_at	3.87221	down	CX302002	AAQ56827.1	9e-86	proline dehydrogenase [Glycine max]
Cit.25098.1.S1_at	3.55894	up	CX306593a	ADB24771.1	2e-47	UDP-D-glucuronic acid 4-epimerase [Gossypium hirsutum]														Nov 5, 2007										Citrus Genome Array										Consensus sequence		Citrus sinensis			CX306593 HarvEST ID: C37_27116 gb_est 11 ---	Cit.25098.1
						Disease resistance, defence and stress response
Cit.165.1.S1_s_at	3.70751	up	CB291284	AAO33591.1	1e-55	putative early light induced protein [Arachis hypogaea]
						Carbohydrate, aminoacid and nucleotide metabolism
Cit.2928.1.S1_at	3.0766	down	CX306440	EOY11869.1	2e-77	Amino acid permease isoform 2 [Theobroma cacao]
						Putative transcription factors
Cit.30891.1.S1_at	4.20418	down	CK934047	AAR86686.1	2e-47	transcription factor homolog BTF3-like protein [Lotus corniculatus var. japonicus
						Unknown
Cit.4219.1.S1_s_at	3.07596	down	CX635161	XP_002271274.1	4e-16	uncharacterized protein LOC100247775 [Vitis vinifera]
a Sweet orange genes with predicted PthA and/or PthC binding sites in their promoters

## Sheet: PthA4 and Xc-regulated
Sweet orange genes differentially regulated in epicotyls expressing PthA4 that are also regulated by Xc at 6, 8 and/or 48 h post inoculation
Probe Set ID	FC	Reg	Citrus EST	Gene ID	e-value	Functional category and target description
						Auxin synthesis, mobilization and signaling
Cit.15048.1.S1_s_at	3.62888	up	CV886883	BAD19065.1	6e-68	auxin response factor 5 [Cucumis sativus]
Cit.3173.1.S1_s_at	3.49807	up	CF834975	BAC75413.1	9e-06	putative auxin-induced protein [Oryza sativa (japonica cultivar-group)]
						Terpene and GA synthesis and signaling
Cit.21128.1.S1_at	11.4076	up	DN799150a	AER36089.1	6e-30	citrus dioxygenase [Citrus limetta]
Cit.30496.1.S1_s_at	4.09811	up	DR403254a	CAC80883	5e-62	geraniol 10-hydroxylase [Catharanthus roseus]
Cit.9942.1.S1_x_at	5.03386	up	CB291954	AAQ20892.1	1e-107	10-hydroxygeraniol oxidoreductase [Camptotheca acuminata]
Cit.29411.1.S1_s_at	6.41697	up	CF418090	NP_189233.1	8e-37	transferase family protein [Arabidopsis thaliana]
						Ethylene synthesis and signalling
Cit.30535.1.S1_s_at	10.2304	up	CB322167	AAG49361.1	1e-101	ACC oxidase [Citrus sinensis]
Cit.21723.1.S1_s_at	11.1836	up	CX305211	AAG49361.1	2e-31	ACC oxidase [Citrus sinensis]
						Cell division and morphogenesis
Cit.1919.1.S1_s_at	3.49421	up	CX672740	AAL92118.1	1e-151	beta-tubulin [Gossypium hirsutum] gb|AAL92026.1| tubulin beta-1 [Gossypium hirsutum]
Cit.8868.1.S1_at	3.00518	up	CN189718	BAB86847.1	1e-157	elongation factor EF-2 [Pisum sativum]
Cit.14761.1.S1_at	7.00477	up	CX071202	AAC26671.1	1e-118	putative DNA replication licensing factor, mcm5 [Arabidopsis thaliana] pir||G84487 probable DNA replication licensing factor, mcm5 [impo
Cit.2014.1.S1_s_at	4.89536	up	CX076714a	CAM58986.1	1e-171	beta tubulin 8 [Hordeum vulgare subsp. vulgare]
Cit.1938.1.S1_at	7.21193	up	CK932856	NP_910496.1	2e-69	histone H3 [Oryza sativa (japonica cultivar-group)] ref|NP_910
Cit.10576.1.S1_at	3.34628	up	CN182830	P40590	5e-58	60S ribosomal protein L34 pir||S60476 ribosomal protein L34, cytosolic - garden pea
Cit.14842.1.S1_s_at	3.68419	up	CV886715	AAM66949.1	1e-50	ribosomal protein S25 [Arabidopsis thaliana] dbj|BAD43843.1| 40S ribosomal 25S subunit [Arabidopsis thaliana]
Cit.28882.1.S1_s_at	3.22425	up	CX544918	AAM65411.1	1e-17	tubulin beta-2 beta-3 chain [Arabidopsis thaliana] gb|AAM91185.1| tubulin beta-2 beta-3 chain
Cit.14920.1.S1_at	4.03943	up	CX051565	BAA96072.1	2e-24	ribosomal protein L29 [Panax ginseng]
Cit.15707.1.S1_at	3.27571	up	CF828325	BAB40710.1	5e-20	BY-2 kinesin-like protein 10 [Nicotiana tabacum]	Ref4#
Cit.13968.1.S1_at	3.67308	up	CN190507	AAB71836.1	9e-57	replication protein A1 [Oryza sativa] pir||T03582 probable replication protein A1 - rice
Cit.1873.1.S1_at	3.23818	up	CN183434	AAK25760.1	4e-58	ribosomal protein L33 [Castanea sativa]
Cit.9005.1.S1_s_at	4.2998	up	CV708972	NP_912596.1	1e-166	tubulin beta-4 chain [Oryza sativa (japonica cultivar-group)] dbj|BAB64211.1| putative beta-tubulin 4 [Oryza sativa (japonica cultivar-group
Cit.9456.1.S1_at	3.79779	up	CX052528	XP_475816.1	8e-58	putative 60S ribosomal L28 protein [Oryza sativa (japonica cultivar-group)]
Cit.1937.1.S1_s_at	5.13949	up	CX643907	NP_910496.1	4e-36	histone H3 [Oryza sativa (japonica cultivar-group)] ref|NP_910502.1| histone H3 [Oryza sativa (japonica cultivar-group)] ref|NP_910501.1|
Cit.17322.1.S1_s_at	4.95123	up	CK935733	CAA07234.1	9e-58	histone H2A [Cicer arietinum] sp|O65759|H2A_CICAR Histone H2A
Cit.39560.1.S1_at	3.70615	up	DN795571	NP_178186.1	1e-69	transducin family protein WD-40 repeat family protein [Arabidopsis thaliana] gb|AAF14658.1| Contains similarity to gb|AF092102 G-protein b	Ref5#
Cit.28866.1.S1_s_at	5.38925	up	CX544136	CAA38615.1	2e-32	beta-tubulin 3 [Pisum sativum] pir||S20870 tubulin beta-3 chain - garden pea (fragment)
Cit.11497.1.S1_at	9.70889	up	CX667228	AAF65769.1	9e-67	histone H2A [Euphorbia esula]
Cit.13967.1.S1_s_at	3.75812	up	CN181570	T03582	3e-91	probable replication protein A1 - rice gb|AAB71836.1| replication protein A1 [Oryza sativa]
Cit.1536.1.S1_x_at	3.82749	up	CX044981	S28420	6e-68	ubiquitin ribosomal protein CEP52 - wood tobacco gb|AAA34064.1| ubiquitin fusion protein
Cit.6836.1.S1_at	4.4702	up	CV717182a	XP_002273675.1	1e-119	DNA replication licensing factor mcm2 [Vitis vinifera]
Cit.33111.1.S1_at	7.16614	up	CX297398	AAQ72567.1	2e-38	mini-chromosome maintenance 7 [Pisum sativum]
Cit.7153.1.S1_at	4.92355	up	CV884591	CAA10166.1	5e-64	MCM3 protein [Pisum sativum]
						Cell-wall synthesis and remodelling
Cit.17291.1.S1_at	15.919	up	CX302017	AAF60951.1	3e-77	O-methyltransferase [Populus balsamifera subsp. trichocarpa x Populus deltoides]
Cit.30472.1.S1_at	6.95668	up	AJ489039	Q9FQY8	3e-11	Caffeic acid 3-O-methyltransferase (S-adenosysl-L-methionine:caffeic acid 3-O-methyltransferase) (COMT) (CAOMT)
Cit.8718.1.S1_s_at	19.4194	up	CX670983	CAA50561.1	2e-99	catechol O-methyltransferase [Nicotiana tabacum] pir||JQ2344 catechol O-methyltransferase (EC 2.1.1.6) III - common tobacco REP_ORG=Citr
						Disease resistance, defence and stress response
Cit.753.1.S1_x_at	6.96692	up	CF835337	CAA41437.1	1e-59	pathogenesis-related protein 4A [Nicotiana tabacum] pir||S23799 pathogenesis-related protein 4A - common tobacco
Cit.31497.1.S1_at	5.02767	up	DN958192	CAB45652.1	2e-61	nodulin26-like intrinsic protein [Pisum sativum]
Cit.7906.1.S1_at	5.57314	up	CX636220	AAM61746.1	6e-65	cytochrome P450 monooxygenase [Arabidopsis thaliana] dbj|BAA28531.1| cytochrome P450 monooxygenase [Arabidopsis thaliana] emb|CAB79868.1|
Cit.27793.1.S1_at	9.20814	up	CX675562	AAD20706.1	1e-51	putative disease resistance protein [Arabidopsis thaliana] pir||G84648 probable disease resistance protein [imported] - Arabidopsis thali
Cit.1990.1.S1_s_at	5.89468	up	CX043748	AAM14191.1	6e-36	putative chaperonin CPN10 protein [Arabidopsis thaliana] gb|AAM63762.1| chaperonin CPN10 [Arabidopsis thaliana] gb|AAL36284.1| putative c
Cit.580.1.S1_x_at	5.78076	up	CX637285	CAA41437.1	4e-57	glutathione S-transferase [Arabidopsis thaliana]
Cit.30406.1.S1_at	5.32812	up	CK934189	NP_567717.1	5e-31	immunophilin-related FKBP-type peptidyl-prolyl cis-trans isomerase-related [Arabidopsis thaliana]
Cit.9825.1.S1_at	5.56628	up	DN620336	BAA89230.1	1e-47	wts2L [Citrullus lanatus]
Cit.5847.1.S1_a_at	6.22491	up	CN184532	AAF07830.1	5e-54	putative SCO1 protein [Arabidopsis thaliana]
Cit.18275.1.S1_at	5.64508	up	CX302100	NP_196694.1	2e-59	monooxygenase family protein [Arabidopsis thaliana] emb|CAB96668.1| putative protein [Arabidopsis thaliana]
Cit.15593.1.S1_s_at	7.295	up	CX641508	BAB02603.1	6e-14	leucoanthocyanidin dioxygenase-like protein [Arabidopsis thaliana] ref|NP_187970.1| oxidoreductase, 2OG-Fe(II) oxygenase family protein [
Cit.26653.1.S1_at	5.43283	up	CX043514	AAR28378.1	2e-34	EIX receptor 2 [Lycopersicon esculentum]
Cit.14683.1.S1_s_at	5.39587	up	CN181971	NP_197731.1	7e-71	disease resistance family protein LRR family protein [Arabidopsis thaliana]
Cit.5237.1.S1_s_at	7.35528	down	CX070296	CAB65284.1	1e-20	putative wound-induced protein [Medicago sativa subsp. x varia]
Cit.29721.1.S1_at	8.82223	down	CV715902	CAB65284.1	1e-20	putative wound-induced protein [Medicago sativa subsp. x varia]
						Carbohydrate, aminoacid and nucleotide metabolism
Cit.10060.1.S1_at	5.19444	up	CX545818	O24661	1e-165	Asparagine synthetase [glutamine-hydrolyzing] (Glutamine-dependent asparagine synthetase) gb|AAD05035.1| asparagine synthetase [Triphysa
Cit.32610.1.S1_at	6.35671	up	CX292670	NP_683294.2	6e-64	phosphoglycerate bisphosphoglycerate mutase family protein [Arabidopsis thaliana]
						Putative transcriptional factors
						Unknown
Cit.18154.1.S1_at	4.15133	up	CX298890a	NP_200211	9e-59	oxidoreductase, 2OG-Fe(II) oxygenase family protein [Arabidopsis thaliana]
Cit.13998.1.S1_s_at	5.22244	up	CX670641	BAC22314.1	1e-133	putative GMP synthetase [Oryza sativa (japonica cultivar-group)]
Cit.3652.1.S1_s_at	5.18822	up	CF506674	AAU44337.1	6e-45	unknown protein [Oryza sativa (japonica cultivar-group)]
Cit.15548.1.S1_at	5.08052	up	CB292916	NP_916467.1	1e-42	unknown protein [Oryza sativa (japonica cultivar-group)] dbj|BAB62549.1| unknown protein [Oryza sativa (japonica cultivar-group)] REP_OR
Cit.15840.1.S1_at	6.31387	up	CV717225	NP_910416.1	1e-102	putative ATP-dependent proteinase LON2 [Oryza sativa (japonica cultivar-group)]
Cit.23843.1.S1_at	6.37587	up	CV707277	AAP21270.1	7e-44	At1g60680 [Arabidopsis thaliana] ref|NP_176267.3| aldo keto reductase family protein [Arabidopsis thaliana]
Cit.375.1.S1_x_at	5.55618	up	CX640198	AAL09741.1	1e-100	AT4g05320 C17L7_240 [Arabidopsis thaliana]
Cit.26116.1.S1_at	5.70066	up	CF836772	CAD41584.3	9e-58	OSJNBa0088I22.16 [Oryza sativa (japonica cultivar-group)]
Cit.3693.1.S1_at	5.69158	down	DN797794	CAC10358.1	9e-58	protein phosphatase 2C [Nicotiana tabacum] emb|CAC84141.2| protein phosphatase 2C [Nicotiana tabacum]
Cit.35313.1.S1_s_at	7.72588	down	CK938925	AAL06483.1	4e-65	At2g20670 F23N11.1 [Arabidopsis thaliana] gb|AAM10406.1| At2g20670 F23N11.1 [Arabidopsis thaliana]
Cit.4160.1.S1_at	5.2409	down	CV709551a	Q7G8V2	7e-09	Two-component response regulator ARR15 gb|AAD55287.1| Similar to gb|AB008490 response regulator 7 (ARR7) from Arabidopsis thaliana
a Sweet orange genes with predicted PthA and/or PthC binding sites in their promoters

## Sheet: PthA2, PthA4 and Xc-regulated
Sweet orange genes differentially regulated in epicotyls expressing PthA2 or PthA4 that are also regulated by Xc at 6, 8 and/or 48 h post inoculation
Probe Set ID	FC PthA2	Reg	FC PthA4	Reg	Citrus EST	Gene ID	e-value	Functional category and target description
								Auxin synthesis, mobilization and signaling
								Terpene and GA synthesis and signaling
Cit.29007.1.S1_at	5.31826	up	4.43181	up	CX637545	S71371	4e-35	gibberellin-regulated protein GASA5 precursor - Arabidopsis thaliana gb|AAA98520.1| GASA5
								Ethylene synthesis and signalling
Cit.4491.1.S1_at	3.25844	up	8.05185	up	CX643923	CAB60722.1	0.0	ACC synthase [Citrus sinensis] emb|CAB60721.1| ACC synthase [Citrus sinensis]
								Cell division and morphogenesis
Cit.29880.1.S1_at	4.04784	up	15.5164	up	CX546648a	CAH10209.1	1e-119	Cell Division Protein AAA ATPase family [Triticum aestivum]
								Cell-wall synthesis and remodelling
Cit.399.1.S1_s_at	3.11961	up	3.80745	up	CF837795	AAR09170.1	2e-45	alpha-expansin 3 [Populus tremula x Populus tremuloides]
Cit.1385.1.S1_s_at	3.03462	up	5.42467	up	CV887009	T10737	7e-67	extensin-like cell wall protein - sea-island cotton gb|AAA79364.1| proline-rich cell wall protein
Cit.23967.1.S1_s_at	3.47633	up	3.30785	up	CV710106	CAA10382.2	4e-60	alpha-D-xylosidase [Tropaeolum majus]
Cit.35754.1.S1_at	23.2841	up	10.4389	up	CB250305	NP_191544.1	2e-09	polygalacturonase, putative [Arabidopsis thaliana] pir||T47809 polygalacturonase-like protein - Arabidopsis thaliana
Cit.17853.1.S1_s_at	7.42187	up	5.49943	up	CK933446	NP_563715.1	1e-145	pectate lyase family protein [Arabidopsis thaliana] p|Q940Q1|PEL1_ARATH Probable pectate lyase 1 precursor (Pectate lyase A1)
Cit.13410.1.S1_s_at	4.37679	up	9.13993	up	CX669534	AAP04044.1	1e-103	putative pectin methylesterase [Arabidopsis thaliana] gb|AAL49830.1| putative pectin methylesterase [Arabidopsis thaliana] emb|CAB89354.1|
Cit.2949.1.S1_s_at	10.9076	up	4.48882	up	CN182557	T10523	1e-153	xyloglucan endo-1,4-beta-D-glucanase (EC 3.2.1.-) 1 - common nasturtium gb|AAB39950.1| xyloglucan endotransglycosylase
Cit.3390.1.S1_at	13.9148	up	12.5192	up	CV709535	NP_197666.1	1e-128	glycosyl transferase family 2 protein [Arabidopsis thaliana] upa15 homolog
Cit.35756.1.S1_at	26.745	up	10.5397	up	CB250319	AAC64184.1	2e-96	endopolygalacturonase [Prunus persica]
Cit.14266.1.S1_at	3.04488	up	4.16788	up	CX666282	CAB88664.1	1e-164	putative glucosyltransferase [Cicer arietinum]
Cit.30534.1.S1_s_at	3.78865	up	5.18167	up	CK934786	S65063	4e-21	fiber protein E6 (clones SIE6-2A and SIE6-3B) - sea-island cotton gb|AAB03085.1| E6 gb|AAB03081.1| E6
Cit.311.1.S1_s_at	5.46629	up	3.64	up	CN182741	BAB16431.1	8e-18	P-rich protein NtEIG-C29 [Nicotiana tabacum]
Cit.17888.1.S1_s_at	4.89293	up	8.50948	up	CF838857	NP_177929.1	1e-106	glycosyl hydrolase family 3 protein [Arabidopsis thaliana] gb|AAL57631.1| At1g78060 F28K19_32 [Arabidopsis thaliana]
Cit.1077.1.S1_s_at	4.77209	up	4.30841	up	CF829440	AAQ84042.1	1e-93	pectate lyase [Malus x domestica]
Cit.2945.1.S1_s_at	4.49328	up	5.73873	up	CV887291	CAC94006.1	1e-148	endo-beta-1,4-glucanase [Fragaria x ananassa]
Cit.11898.1.S1_at	3.3852	up	8.42975	up	CD573639	AAL57631.1	4e-69	At1g78060 F28K19_32 [Arabidopsis thaliana] ref|NP_177929.1| glycosyl hydrolase family 3 protein [Arabidopsis thaliana]
Cit.3554.1.S1_s_at	6.82833	up	6.9356	up	CX663293	T07885	1e-124	cellulase (EC 3.2.1.4) - sweet orange gb|AAB65156.1| basic cellulase [Citrus sinensis]
Cit.19350.1.S1_s_at	4.23882	up	4.12091	up	CK934803	NP_196320.1	4e-42	aspartyl protease family protein [Arabidopsis thaliana] dbj|BAB11161.1| nucleoid DNA-binding-like protein [Arabidopsis thaliana]
Cit.7877.1.S1_at	4.15753	up	5.18522	up	CX667721	S48032	5e-95	cim1 protein - soybean gb|AAA50175.1| cytokinin induced message
Cit.9706.1.S1_s_at	3.7908	up	23.1742	up	CV886686	CAA03908.1	1e-145	beta-1,3-glucanase [Citrus sinensis] pir||T10119 glucan endo-1,3-beta-D-glucosidase (EC 3.2.1.39) - sweet orange
Cit.4516.1.S1_s_at	4.58706	up	7.36135	up	CV886618	AAP33475.1	1e-116	polygalacturonase-like protein [Fragaria x ananassa]
Cit.1386.1.S1_at	3.9867	up	6.88604	up	CX672178	T10737	5e-75	extensin-like cell wall protein - sea-island cotton gb|AAA79364.1| proline-rich cell wall protein
Cit.26012.1.S1_at	9.43556	up	5.83612	up	CF833607	AAF35897.1	8e-56	pectin methylesterase isoform alpha [Vigna radiata]
Cit.14522.1.S1_at	3.28967	up	3.60282	up	CX043829	CAA10382.2	1e-82	alpha-D-xylosidase [Tropaeolum majus]
								Disease resistance, defence and stress response
Cit.9301.1.S1_s_at	3.30611	up	12.2628	up	CN190145	BAD11070.1	1e-102	HSR203J like protein [Capsicum chinense]
Cit.15242.1.S1_at	4.68446	up	10.3836	up	CX292066	AAC35981.1	1e-101	chitinase CHI1 [Citrus sinensis]
Cit.1200.1.S1_at	5.6927	up	13.5608	up	CX292655	AAM21199.1	7e-90	pathogenesis-related protein 5-1 [Helianthus annuus]
Cit.4661.1.S1_s_at	4.7193	up	8.23136	up	CV713066	AAT68601.1	1e-118	benzoyl coenzyme A: benzyl alcohol benzoyl transferase [Petunia x hybrida]
Cit.2113.1.S1_at	3.31072	up	9.23797	up	CK934775	NP_176113.1	2e-59	disease resistance-responsive protein-related dirigent protein-related [Arabidopsis thaliana]
Cit.10235.1.S1_at	4.05958	up	3.56311	up	CN182037	S62698	2e-64	photoassimilate-responsive protein precursor (clone PAR-1a) - common tobacco
Cit.10864.1.S1_s_at	3.86921	up	4.54947	up	CV706080	CAE76632.1	3e-89	leucine rich repeat protein [Cicer arietinum]
Cit.14939.1.S1_at	5.33032	up	18.0855	up	CV718780	XP_476016.1	1e-102	putative hypersensitive-induced response protein [Oryza sativa (japonica cultivar-group)]
Cit.5956.1.S1_at	3.31147	up	10.3778	up	CV885460	AAM18791.1	8e-31	immuno-reactant natriuretic peptide-like protein [Erucastrum strigosum]
Cit.19313.1.S1_s_at	3.34634	up	12.1139	up	CX308038	EAL71975.1	0.0002	putative protein serine threonine kinase [Dictyostelium discoideum]
Cit.1820.1.S1_at	3.93807	up	3.40193	up	DN797852	BAA21921.1	9e-37	ZPT2-12 [Petunia x hybrida]
Cit.21654.1.S1_s_at	3.1084	up	9.16643	up	CX299958	AAC35981.1	5e-27	chitinase CHI1 [Citrus sinensis]
Cit.15404.1.S1_at	13.625	up	53.389	up	CF653559	AAK30143.1	2e-58	pathogenesis-related protein PR-1 precursor [Capsicum annuum]
Cit.17919.1.S1_s_at	3.0297	up	4.99135	up	DN795283	Q93ZH0	1e-106	LysM-domain GPI-anchored protein 1 precursor gb|AAL09782.1| At1g21880 T26F17_5 [Arabidopsis thaliana] ref|NP_564153.1| peptidoglycan-binding
Cit.11230.1.S1_s_at	3.36931	up	6.45585	up	CK936665a	BAB16426	4e-78	EIG-I24 [Nicotiana tabacum]
Cit.23259.1.S1_s_at	3.83	up	6.69	up	CX676279	AAB95118.1	3e-88	pathogenesis-related group 5 protein [Brassica rapa] pir||T14428 thaumatin-like protein - turnip
Cit.14913.1.S1_s_at	3.41039	up	8.31922	up	CX043703	CAA77656.1	6e-73	acidic chitinase III [Nicotiana tabacum] pir||S23544 chitinase (EC 3.2.1.14) class III, acidic - common tobacco sp|P29060|CHIA_TOBAC Acidic
Cit.31377.1.S1_at	5.15	up	13.37	up	DN619712	AAB81668.1	8e-81	NAM (no apical meristem)-like protein [Arabidopsis thaliana] pir||D84547 NAM (no apical meristem)-like protein [imported] - Arabidopsis thal
Cit.32625.1.S1_s_at	3.78017	up	3.21743	up	CX292843	CAA58733.1	4e-07	PAR-1a [Nicotiana tabacum] pir||S57419 PAR-1a protein - common tobacco
Cit.100.1.S1_x_at	4.69596	up	12.3378	up	CK934397	Q39967	3e-21	Major latex allergen Hev b 5 gb|AAC49448.1| pI 3.5 latex allergen gb|AAC49447.1| latex allergen
Cit.19313.1.S1_at	5.56181	up	21.4233	up	CX308038	EAL71975.1	0.0002	putative protein serine threonine kinase [Dictyostelium discoideum]
								Carbohydrate, aminoacid and nucleotide metabolism
Cit.8908.1.S1_s_at	3.35688	up	5.18798	up	CX674698a	AAC39480.1	3e-92	aquaporin [Vernicia fordii] pir||T48886 aquaporin [imported] - Vernicia fordii
Cit.5300.1.S1_at	3.86654	up	11.7058	up	CV713508	AAL34163.1	5e-70	putative dUTP pyrophosphatase [Arabidopsis thaliana] gb|AAK44149.1| putative dUTP pyrophosphatase [Arabidopsis thaliana] emb|CAB51171.1| dUT
								Putative transcriptional factors
								Unknown
Cit.10482.1.S1_s_at	5.54652	up	5.92101	up	CX664720	AAF21213.1	1e-126	unknown protein [Arabidopsis thaliana] gb|AAN31881.1| unknown protein [Arabidopsis thaliana] gb|AAM63815.1| unknown [Arabidopsis thaliana]
Cit.19727.1.S1_x_at	3.84463	up	7.34611	up	CK937930	BAB40143.1	4e-31	plasma membrane intrinsic protein 2-2 [Pyrus communis
Cit.106.1.S1_s_at	3.67177	up	4.33741	up	CF835209	AAM62745.1	1e-116	nucleoid DNA-binding-like protein [Arabidopsis thaliana] dbj|BAB11161.1| nucleoid DNA-binding-like protein [A. thaliana]
Cit.18517.1.S1_at	4.70871	up	20.1814	up	CX293755	AAO27256.1	4e-39	putative NADH-dehydrogenase [Pisum sativum]
Cit.14757.1.S1_at	3.30486	up	8.58983	up	CK702467	NP_566082.1	6e-37	calcium-binding protein, putative [Arabidopsis thaliana] gb|AAK95299.1| At2g46600 F13A10.13 [Arabidopsis thaliana]
Cit.25089.1.S1_at	4.51994	up	9.37046	up	CX306331	BAD06417.1	1e-51	cytochrome P450 [Asparagus officinalis]
Cit.23561.1.S1_x_at	3.12703	up	3.65825	up	DN620570	XP_326282.1	3e-06	hypothetical protein [Neurospora crassa] gb|EAA28082.1| hypothetical protein [Neurospora crassa]
Cit.11691.1.S1_at	3.49948	up	6.12745	up	CF832883	CAB42906.1	3e-48	calmodulin-like protein [Arabidopsis thaliana] pir||T08398 calmodulin homolog F18B3.50 - Arabidopsis thaliana ref|NP_190646.1| calmodulin-re
Cit.5453.1.S1_at	4.24692	up	3.94919	up	CX671692	AAL49921.1	5e-69	unknown protein [Arabidopsis thaliana]
Cit.12232.1.S1_at	3.61552	up	6.13314	up	CX054002	T11577	1e-153	type IIIa membrane protein cp-wap13 - cowpea gb|AAB61672.1| type IIIa membrane protein cp-wap13 [Vigna unguiculata]
Cit.1911.1.S1_s_at	3.13087	up	4.81655	up	CX638147	BAB09130.1	1e-32	unnamed protein product [Arabidopsis thaliana] ref|NP_568422.1| expressed protein [Arabidopsis thaliana] gb|AAK91494.1| AT5g22580 MQJ16_12
Cit.15018.1.S1_at	3.24856	down	6.58867	down	CX300360	AAM63015.1	4e-21	probable wound-induced protein [Arabidopsis thaliana] emb|CAB39780.1| probable wound-induced protein [Arabidopsis thaliana] emb|CAB78150.1|
Cit.4457.1.S1_s_at	3.28408	up	6.19286	up	CD574780	AAP03023.1	3e-82	acyl-activating enzyme 12 [Arabidopsis thaliana]
Cit.9020.1.S1_s_at	3.14537	down	3.063	up	CX305834	AAP37971.1	5e-20	seed specific protein Bn15D18B [Brassica napus]
a Sweet orange genes with predicted PthA and/or PthC binding sites in their promoters
