# Supplementary material for: Identification of putative TAL effector targets of the citrus canker pathogens shows functional convergence underlying disease development and defense response
Source: BMC Genomics. 2014 Feb 25;15:157. doi: 10.1186/1471-2164-15-157 (PMC4028880; doi:10.1186/1471-2164-15-157)
Supplement: Additional file 3 — Microarray analyses of sweet orange epicotyls expressing PthC1. [file 1471-2164-15-157-S3.XLSX]

## Sheet: Modulated by PthC1
Additional file 3. Sweet orange genes differentially regulateda in epicotyls expressing PthC1
Probe Set ID	Citrus EST	Fca PthC1		Gene IDc	e-value	Functional category and target description
						Auxin synthesis, mobilization and signaling
Cit.4810.1.S1_at	CX043799	3.45222	up	T03927	7e-67	DNA binding protein S25-XP1 - common tobacco gb|AAB38748.1| S25-XP1 DNA binding protein [Nicotiana tabacum]
Cit.8963.1.S1_s_at	CV713157	3.7691	down	CAC84706.1	5e-82	aux/IAA protein [Populus tremula x Populus tremuloides]
Cit.8966.1.S1_s_at	CV704184	5.12696	down	CAC84706.1	2e-76	aux/IAA protein [Populus tremula x Populus tremuloides]
Cit.1599.1.S1_at	CF828380	4.88324	down	AAG48763.1	2e-38	auxin-regulated protein IAA13 [Arabidopsis thaliana] gb|AAM61745.1| auxin regulated protein IAA13 [Arabidopsis thaliana] gb|AAB80649.1| auxi
Cit.18018.1.S1_at	CK933306b	3.84666	down	NP_177688.1	2e-43	auxin-responsive protein, putative [Arabidopsis thaliana] pir||A96786 protein F10A5.21 [imported] - Arabidopsis thaliana gb|AAF87127.1| F10A
Cit.8972.1.S1_s_at	CK701644	5.35833	down	CAD30274.1	1e-25	IAA16 protein [Gossypium hirsutum]
Cit.23036.1.S1_s_at	CV714093	9.16508	down	AAC61292.1	9e-30	putative auxin-regulated protein [Arabidopsis thaliana]GH3 indole-3-acetic acid amido synthetase
Cit.17407.1.S1_at	CK934325	3.31198	down	AAD32145.1	4e-67	Nt-iaa4.5 deduced protein [Nicotiana tabacum]
Cit.5636.1.S1_s_at	CX674585	5.62365	down	AAQ74955.1	2e-62	Gbiaa-Re [Gossypium barbadense]
Cit.5201.1.S1_at	CF837666	6.80468	down	AAD32141.1	1e-138	Nt-gh3 deduced protein [Nicotiana tabacum]
Cit.12252.1.S1_at	CF837443	50.5707	down	AAD32141.1	1e-120	Nt-gh3 deduced protein [Nicotiana tabacum]
						Terpene and gibberellin synthesis
Cit.1668.1.S1_s_at	CN189603	3.15741	down	AAF73132.1	1e-130	homogentisate 1,2-dioxygenase [Lycopersicon esculentum]
Cit.3120.1.S1_s_at	CV719579	4.42742	down	JC4320	1e-155	alcohol dehydrogenase (EC 1.1.1.1) - garden lettuce dbj|BAA07911.1| gibberellin-responsive gene product [Lactuca sativa]
						Cell-wall synthesis and remodelling
Cit.8933.1.S1_s_at	CX673755	3.09572	up	2119166A	8e-69	caffeic acid O-methyltransferase
Cit.7080.1.S1_at	CN187357	5.36579	down	NP_180917.1	2e-82	cinnamoyl-CoA reductase family [Arabidopsis thaliana] pir||D84747 probable cinnamoyl-CoA reductase [imported] - Arabidopsis thaliana gb|AAB8
Cit.14337.1.S1_at	CX297183	3.81484	down	CAD47830.1	8e-43	hydroxycinnamoyl transferase [Nicotiana tabacum]
Cit.19806.1.S1_s_at	CK936888	3.57858	up	AAF66066.2	4e-35	cinnamate 4-hydroxylase CYP73 [Citrus sinensis]
Cit.3390.1.S1_at	CV709535	3.17711	up	NP_197666.1	1e-128	glycosyl transferase family 2 protein [Arabidopsis thaliana] dbj|BAB11680.1| glucosyltransferase-like protein [Arabidopsis thaliana]
Cit.28480.1.S1_s_at	CV708106	20.004	down	AAS17751.1	2e-52	beta xylosidase [Fragaria x ananassa]
Cit.38794.1.S1_at	CK702304	3.16156	down	NP_188338.1	2e-39	invertase/pectin methylesterase inhibitor family protein [Arabidopsis thaliana]
Cit.35157.1.S1_at	CK933255	3.56936	up	AAR06921.1	2e-65	UDP-glycosyltransferase 89B2 [Stevia rebaudiana]
Cit.109.1.S1_x_at	CK935762	3.12703	up	BAA92155.1	4e-73	glycine-rich protein [Citrus unshiu]
Cit.2738.1.S1_s_at	CN182109	3.41693	up	CAD22154.1	4e-80	pherophorin-dz1 protein [Volvox carteri f. nagariensis] /REP_ORG=Citrus
						Cell division and morphogenesis
Cit.22644.1.S1_at	CF836962	4.35679	up	NP_567138.1	3e-77	tRNA isopentenyl transferase -related protein [Arabidopsis thaliana]
Cit.2738.1.S1_s_at	CN182109	3.85755	up	CAD22154.1	4e-80	pherophorin-dz1 protein [Volvox carteri f. nagariensis]
Cit.13437.1.S1_s_at	DN622894	7.06237	up	AAD56042.1	0.0	ADP-glucose pyrophosphorylase large subunit [Citrus unshiu]
Cit.5495.1.S1_at	DN797732	3.72921	down	NP_199517.1	5e-22	senescence-associated protein-related [Arabidopsis thaliana]
Cit.17882.1.S1_s_at	CK936954	4.96077	down	AAG24863.1	8e-48	CONSTANS-like protein [Ipomoea nil]
Cit.29416.1.S1_at	CX640994	3.18749	down	NP_196822.1	1e-39	no apical meristem (NAM) family protein [Arabidopsis thaliana] emb|CAC05446.1| NAM-like protein [Arabidopsis thaliana]
Cit.6244.1.S1_at	CF829107	6.66097	down	NP_568457.1	9e-44	bZIP transcription factor family protein [Arabidopsis thaliana] gb|AAG25728.1| bZIP protein BZO2H2 [Arabidopsis thaliana]
Cit.13265.1.S1_at	CN182471	3.15945	down	NP_568246.1	4e-66	bZIP protein HY5 (HY5) [Arabidopsis thaliana] sp|O24646|HY5_ARATH Protein HY5 (AtbZIP56)
Cit.12214.1.S1_s_at	CX303148	5.75985	down	AAM34774.1	3e-61	nam-like protein 11 [Petunia x hybrida]
Cit.29416.1.S1_at	CX640994	3.3646	down	NP_196822.1	1e-39	no apical meristem (NAM) family protein [Arabidopsis thaliana] emb|CAC05446.1| NAM-like protein [Arabidopsis thaliana]
						Disease resistance and defence response
Cit.5891.1.S1_at	CK939541b	4.05242	up	ACJ54440.1	5e-62	AP2/EREBP transcription factor Pti4 [Solanum tuberosum]							PUBMED 18567832
Cit.7989.1.S1_s_at	CN186621b	3.13467	up	CCA29122.1	1e-136	heat shock protein 70 isoform 3 [Solanum lycopersicum]
Cit.12214.1.S1_s_at	CX303148b	5.85473	down	ADZ55681.1	3e-61	NAC transcription factor [Setaria italica]
Cit.12700.1.S1_x_at	CB290379	3.09606	up	NP_173432.2	6e-61	pathogenesis-related thaumatin family protein [Arabidopsis thaliana] /REP_ORG=Citrus
Cit.72.1.S1_s_at	CF833881	3.03714	up	AAG38519.1	1e-112	miraculin-like protein 3 [Citrus x paradisi]
Cit.8686.1.S1_at	CV718920	3.84468	up	S00838	2e-37	hemoglobin - Trema tomentosa prf||1402313A hemoglobin
Cit.994.1.S1_s_at	CN187913	3.15666	up	AAL90750.1	3e-44	glutaredoxin [Populus tremula x Populus tremuloides]
Cit.9939.1.S1_s_at	CN183674	3.58972	up	BAA21089.1	1e-137	NADPH-protochlorophyllide oxidoreductase [Cucumis sativus] pir||JC4146 protochlorophyllide reductase (EC 1.3.1.33) precursor - cucumber sp|Q
Cit.5237.1.S1_s_at	CX070296	3.30786	up	CAB65284.1	1e-20	putative wound-induced protein [Medicago sativa subsp. x varia]
Cit.14406.1.S1_at	DR405149	3.51115	up	BAC42648.1	2e-24	GPI-anchored protein [Arabidopsis thaliana] dbj|BAB08815.1| unnamed protein product [Arabidopsis thaliana] gb|AAO42898.1| At5g63500 [Arabido
Cit.14811.1.S1_at	CX544652	3.17128	up	AAG43551.1	3e-34	Avr9/Cf-9 rapidly elicited protein 146 [Nicotiana tabacum]
Cit.1517.1.S1_s_at	CF418034	3.66706	up	S14305	1e-127	chlorophyll a/b-binding protein (cab-11) - tomato
Cit.29329.1.S1_x_at	CK937181	3.18962	up	B34013	1e-118	chlorophyll a/b-binding protein 5 - soybean
Cit.1838.1.S1_s_at	CV715889	6.0252	up	AAM63015.1	1e-24	probable wound-induced protein [Arabidopsis thaliana] emb|CAB39780.1| probable wound-induced protein [Arabidopsis thaliana] emb|CAB78150.1|
Cit.9827.1.S1_s_at	CN181604	3.22446	up	BAA89230.1	4e-73	wts2L [Citrullus lanatus]
Cit.22649.1.S1_s_at	CF837021	3.30098	up	T07086	6e-51	acid phosphatase (EC 3.1.3.-) - soybean emb|CAA11075.1| acid phosphatase [Glycine max]
Cit.8346.1.S1_s_at	CB290303	3.00811	down	AAN78125.1	1e-133	dehydrin [Citrus x paradisi]
Cit.17589.1.S1_x_at	DN799303	3.03904	down	CAA86851.1	4e-48	Lea5 protein [Citrus sinensis] pir||S53501 late-embryogenesis protein lea5 - sweet orange sp|Q39644|LEA5_CITSI Late embryogenesis abundant p
Cit.8210.1.S1_s_at	CF831195	4.05124	down	AAQ92310.1	2e-79	COR15 [Citrus clementina x Citrus reticulata]
Cit.4216.1.S1_s_at	CX672299	3.27588	down	CAA07575.1	3e-81	monooxygenase [Arabidopsis thaliana] emb|CAB80518.1| monooxygenase 2 (MO2) [Arabidopsis thaliana] emb|CAB37510.1| monooxygenase 2 (MO2) [Ara
Cit.13250.1.S1_at	DN625183	3.7011	down	AAD49420.1	1e-144	amine oxidase [Canavalia lineata]
Cit.13250.1.S1_s_at	DN625183	3.82394	down	AAD49420.1	1e-144	amine oxidase [Canavalia lineata]
Cit.10353.1.S1_at	CF834243	3.87348	down	O48922	1e-121	Cytochrome P450 98A2 gb|AAB94587.1| CYP98A2p [Glycine max] pir||T05937 cytochrome P450 monooxygenase 98A2p - soybean
Cit.8231.1.S1_s_at	CF835866	5.8333	down	NP_178298.2	1e-100	purple acid phosphatase, putative [Arabidopsis thaliana] gb|AAL38875.1| putative purple acid phosphatase [Arabidopsis thaliana]
Cit.20147.1.S1_at	CF833423	3.33392	down	NP_199704.1	2e-10	transferase family protein [Arabidopsis thaliana] dbj|BAB10316.1| anthranilate N-benzoyltransferase [Arabidopsis thaliana]
Cit.31451.1.S1_s_at	BQ623844	3.83951	down	AAD33596.1	8e-44	thioredoxin h [Hevea brasiliensis]
Cit.31136.1.S1_at	CX299481	3.42388	down	BAC42063.1	1e-114	putative cysteine proteinase [Arabidopsis thaliana] emb|CAA18734.1| cysteine proteinase-like protein [Arabidopsis thaliana] emb|CAB80252.1|
Cit.858.1.S1_s_at	CV884382	3.69532	down	AAK52084.1	1e-110	peroxidase [Nicotiana tabacum]
Cit.24522.1.S1_s_at	CX546067	3.396	down	AAU90342.1	7e-05	putative myb-like DNA-binding protein [Solanum demissum]
Cit.34096.1.S1_s_at	CX304446	3.03858	down	BAA07663.1	9e-35	cationic peroxidase isozyme 38K precursor [Nicotiana tabacum] pir||T02960 peroxidase (EC 1.11.1.7) isozyme 38K precursor, cationic - common
Cit.1579.1.S1_at	CF417649	3.87146	down	AAU90342.1	4e-52	putative myb-like DNA-binding protein [Solanum demissum]
Cit.5818.1.S1_at	CX076979	4.17485	down	DAA02290.1	4e-13	TPA: DVL19 [Arabidopsis thaliana]
Cit.15404.1.S1_at	CF653559	6.35286	down	AAK30143.1	2e-58	pathogenesis-related protein PR-1 precursor [Capsicum annuum]
Cit.33964.1.S1_at	CX303075	4.75971	down	Q39529	9e-43	Agglutinin II precursor (ClAII) (LecClAII) gb|AAC49137.1| lectin precursor
Cit.13271.1.S1_at	CX671361	3.32807	down	AAV28174.1	2e-73	aldo/keto reductase [Fragaria x ananassa]
Cit.1115.1.S1_s_at	CX543084	3.45702	down	AAV28174.1	1e-86	aldo/keto reductase [Fragaria x ananassa]
Cit.21009.1.S1_s_at	DN795505	3.24372	down	AAL68830.1	8e-20	Enod8.3 [Medicago truncatula]
Cit.9998.1.S1_s_at	CX669483	3.71882	down	BAA02724.1	4e-41	early nodulin [Glycine max] pir||S34801 nodulin N93 - soybean dbj|BAA33816.1| early nodulin [Glycine max]
Cit.4501.1.S1_s_at	CN188862	3.78589	down	BAD08916.1	2e-32	calcium-binding EF-hand family protein-like [Oryza sativa (japonica cultivar-group)] dbj|BAD09268.1| calcium-binding EF-hand family protein-
Cit.14757.1.S1_at	CK702467	3.05119	down	NP_566082.1	6e-37	calcium-binding protein, putative [Arabidopsis thaliana] gb|AAK95299.1| At2g46600/F13A10.13 [Arabidopsis thaliana]
Cit.1966.1.S1_s_at	CX665191	4.14388	down	CAC14058.1	1e-126	acridone synthase [Ruta graveolens] sp|Q9FSC0|ACS2_RUTGR Acridone synthase II
Cit.5769.1.S1_at	CN189092	3.55221	down	AAK62346.1	3e-57	elicitor-inducible cytochrome P450 [Nicotiana tabacum]
						Carbohydrate, aminoacid and nucleotide Metabolism
Cit.22468.1.S1_s_at	CB292431	3.42128	down	AAD38148.1	4e-69	beta-amylase [Prunus armeniaca]
Cit.23972.1.S1_x_at	CV710307	5.02341	down	AAD38148.1	2e-80	beta-amylase [Prunus armeniaca]
Cit.3629.1.S1_s_at	CF836179	3.71674	down	NP_172478.1	6e-96	branched-chain amino acid aminotransferase 2 / branched-chain amino acid transaminase 2 (BCAT2) [Arabidopsis thaliana]
Cit.19590.1.S1_x_at	CK939153	3.02212	down	NP_189034.1	2e-24	beta-amylase, putative / 1,4-alpha-D-glucan maltohydrolase, putative [Arabidopsis thaliana]
Cit.465.1.S1_s_at	CB293890	4.82152	up	CAB05370.1	1e-139	thi [Citrus sinensis] pir||T10474 thiamin biosynthesis protein thi1 - sweet orange sp|O23787|THI4_CITSI Thiazole biosynthetic enzyme, chloro
Cit.9625.1.S1_s_at	CX051466	3.82685	up	XP_480437.1	4e-76	glucose-6-phosphate/phosphate translocator [Oryza sativa (japonica cultivar-group)] dbj|BAD05754.1| glucose-6-phosphate/phosphate translocat
Cit.803.1.S1_s_at	CF836730	3.1721	down	AAM20167.1	1e-144	putative beta-amylase [Arabidopsis thaliana] gb|AAL67089.1| putative beta-amylase [Arabidopsis thaliana] dbj|BAB03009.1| beta-amylase [Arabi
Cit.19860.1.S1_s_at	CK932636	3.0101	down	T12440	5e-74	mipC protein - common ice plant gb|AAB18227.1| MipC [Mesembryanthemum crystallinum]
						Unknown
Cit.14810.1.S1_s_at	CX043418	3.2337	up	AAM63626.1	2e-29	unknown [Arabidopsis thaliana]
Cit.4730.1.S1_at	DN619202b	7.08586	down	AAM66007.1	2e-51	unknown [Arabidopsis thaliana]
Cit.6671.1.S1_s_at	CX053438	3.53557	down	AAM65887.1	2e-32	unknown [Arabidopsis thaliana] dbj|BAC43718.1| unknown protein [Arabidopsis thaliana] gb|AAO42967.1| At5g19875 [Arabidopsis thaliana]
Cit.18006.1.S1_at	DN959571	4.40628	down	AAM64968.1	6e-76	unknown [Arabidopsis thaliana] gb|AAM14245.1| unknown protein [Arabidopsis thaliana] gb|AAK76559.1| unknown protein [Arabidopsis thaliana]
Cit.12541.1.S1_s_at	CX048307	3.2147	down	AAM65839.1	5e-69	unknown [Arabidopsis thaliana] gb|AAM47938.1| unknown protein [Arabidopsis thaliana] ref|NP_563973.1| lactoylglutathione lyase family protei
Cit.13383.1.S1_at	CV705943	3.43271	down	AAM64871.1	2e-32	unknown [Arabidopsis thaliana] gb|AAM70535.1| At1g68440/T2E12_1 [Arabidopsis thaliana] gb|AAL25577.1| At1g68440/T2E12_1 [Arabidopsis thalian
Cit.9581.1.S1_s_at	CX640244	3.05726	up	AAM91324.1	4e-20	unknown protein [Arabidopsis thaliana] emb|CAB77779.1| hypothetical protein [Arabidopsis thaliana] gb|AAM13042.1| unknown protein [Arabidops
Cit.10732.1.S1_at	DN622793	3.21725	down	AAK93751.1	0.0007	unknown protein [Arabidopsis thaliana] gb|AAK28634.1| unknown protein [Arabidopsis thaliana] dbj|BAB03140.1| unnamed protein product [Arabid
Cit.10732.1.S1_s_at	DN622793	3.66162	down	AAK93751.1	0.0007	unknown protein [Arabidopsis thaliana] gb|AAK28634.1| unknown protein [Arabidopsis thaliana] dbj|BAB03140.1| unnamed protein product [Arabid
Cit.13706.1.S1_s_at	CX642948	4.19378	down	AAM14245.1	2e-69	unknown protein [Arabidopsis thaliana] gb|AAK76559.1| unknown protein [Arabidopsis thaliana] gb|AAM64968.1| unknown [Arabidopsis thaliana]
Cit.30128.1.S1_at	CK665141	3.56249	down	AAM20341.1	7e-36	unknown protein [Arabidopsis thaliana] gb|AAL36091.1| unknown protein [Arabidopsis thaliana] ref|NP_194466.2| dynein light chain, putative [
Cit.11726.1.S1_s_at	DN621177	4.65341	up	AAF32462.1	5e-59	unknown protein [Arabidopsis thaliana] gb|AAM67429.1| AT3g02550/F16B3_18 [Arabidopsis thaliana] gb|AAL38040.1| LOB DOMAIN 41 [Arabidopsis th
Cit.24995.1.S1_at	CX287675b	4.49273	down	XP_003622972.1	6e-57	Male sterility 5 family protein [Medicago truncatula]
Cit.11961.1.S1_at	CN186646	3.27755	down	XP_450515.1	2e-48	unknown protein<similar to Oryza sativa chromosome 4, OSJNBa0017B10.5 [Oryza sativa (japonica cultivar-group)] dbj|BAD23681.1| unknown prote
Cit.11186.1.S1_s_at	CN185412	4.09518	down	BAB10517.1	6e-05	unnamed protein product [Arabidopsis thaliana]
Cit.4747.1.S1_at	CX665874	4.77216	down	BAB02742.1	7e-46	unnamed protein product [Arabidopsis thaliana]
Cit.11316.1.S1_s_at	CV886124	3.02114	up	BAA97180.1	4e-09	unnamed protein product [Arabidopsis thaliana] dbj|BAC42000.1| putative arabinogalactan-protein AGP14 [Arabidopsis thaliana] gb|AAO42890.1|
Cit.2910.1.S1_at	CX673184	3.66153	up	NP_197519.1	3e-47	expressed protein [Arabidopsis thaliana]
Cit.8403.1.S1_s_at	CN186375	3.9379	down	NP_567775.1	1e-121	expressed protein [Arabidopsis thaliana] gb|AAK53036.1| AT4g27450/F27G19_50 [Arabidopsis thaliana]
Cit.19945.1.S1_at	CK935230	3.54664	down	NP_568308.1	1e-55	expressed protein [Arabidopsis thaliana] gb|AAN71921.1| unknown protein [Arabidopsis thaliana]
Cit.26113.1.S1_at	CF836727	4.10464	down	NP_176957.1	4e-48	expressed protein [Arabidopsis thaliana] pir||G96701 unknown protein, 76653-74502 [imported] - Arabidopsis thaliana
Cit.12932.1.S1_s_at	CF653202	5.41157	down	NP_194433.1	2e-89	expressed protein [Arabidopsis thaliana] pir||T04826 hypothetical protein F10M23.370 - Arabidopsis thaliana
Cit.19728.1.S1_s_at	CK937931	3.01477	down	NP_194842.1	4e-37	expressed protein [Arabidopsis thaliana] pir||T10667 hypothetical protein F6E21.50 - Arabidopsis thaliana
Cit.19690.1.S1_x_at	CK938207	7.48672	down	NP_190526.1	1e-13	expressed protein [Arabidopsis thaliana] pir||T46234 hypothetical protein T9C5.160 - Arabidopsis thaliana
Cit.14560.1.S1_at	CF837668	3.02538	down	NP_566972.1	9e-25	expressed protein [Arabidopsis thaliana] pir||T49027 hypothetical protein F3C22.140 - Arabidopsis thaliana
Cit.15251.1.S1_at	CX543471	3.06492	up	AAU03365.1	2e-48	alpha/beta fold family protein [Lycopersicon esculentum]
Cit.5512.1.S1_at	CX664109	7.79071	down	AAR07518.1	5e-54	At1g12030 [Arabidopsis thaliana] ref|NP_172667.1| expressed protein [Arabidopsis thaliana] gb|AAC17612.1| Contains similarity to hypothetica
Cit.3033.1.S1_s_at	CV884349	4.37554	down	AAP68226.1	1e-113	At1g67900 [Arabidopsis thaliana] gb|AAM53287.1| unknown protein [Arabidopsis thaliana] ref|NP_974103.1| phototropic-responsive NPH3 family p
Cit.4441.1.S1_s_at	CV710224	3.12147	up	AAN18208.1	1e-99	At2g29670/T27A16.23 [Arabidopsis thaliana] gb|AAM20290.1| unknown protein [Arabidopsis thaliana] gb|AAL67032.1| unknown protein [Arabidopsis
Cit.5933.1.S1_s_at	CX670988	3.24138	down	AAL69455.1	1e-73	At2g41130/T3K9.10 [Arabidopsis thaliana]
Cit.10398.1.S1_at	CV712367	3.90865	down	AAO42768.1	6e-68	At3g13050/MGH6_16 [Arabidopsis thaliana] gb|AAL06921.1| AT3g13050/MGH6_16 [Arabidopsis thaliana] ref|NP_187911.1| transporter-related [Arabi
Cit.10425.1.S1_s_at	CD574397	3.4029	down	AAP13385.1	2e-39	At3g56360 [Arabidopsis thaliana] gb|AAM62505.1| unknown [Arabidopsis thaliana] gb|AAM53338.1| putative protein [Arabidopsis thaliana]
Cit.17300.1.S1_s_at	CK936132	4.57427	down	AAK83611.1	2e-66	AT5g52420/K24M7_17 [Arabidopsis thaliana] gb|AAL90946.1| AT5g52420/K24M7_17 [Arabidopsis thaliana]
Cit.17300.1.S1_at	CK936132	4.95951	down	AAK83611.1	2e-66	AT5g52420/K24M7_17 [Arabidopsis thaliana] gb|AAL90946.1| AT5g52420/K24M7_17 [Arabidopsis thaliana]
Cit.1891.1.S1_at	CX297083	3.06573	down	NP_567871.1	4e-94	ChaC-like family protein [Arabidopsis thaliana] gb|AAP21219.1| At4g31290 [Arabidopsis thaliana]
Cit.12543.1.S1_at	CX637083	3.42989	down	AAD55473.1	4e-69	Hypothetical protein [Arabidopsis thaliana] pir||C96833 hypothetical protein F18B13.24 [imported] - Arabidopsis thaliana
Cit.16401.1.S1_at	CX072993	4.31126	down	AAC69953.1	3e-66	hypothetical protein [Arabidopsis thaliana] ref|NP_180787.1| expressed protein [Arabidopsis thaliana] pir||B84731 hypothetical protein At2g3
Cit.16401.1.S1_s_at	CX072993	5.05015	down	AAC69953.1	3e-66	hypothetical protein [Arabidopsis thaliana] ref|NP_180787.1| expressed protein [Arabidopsis thaliana] pir||B84731 hypothetical protein At2g3
Cit.23470.1.S1_s_at	CX674613	5.0549	down	CAH59411.1	1e-42	hypothetical protein [Plantago major]
Cit.8195.1.S1_s_at	CN186645	3.83408	down	CAE03090.2	2e-18	OSJNBa0017B10.5 [Oryza sativa (japonica cultivar-group)] ref|XP_473514.1| OSJNBa0017B10.5 [Oryza sativa (japonica cultivar-group)]
Cit.30571.1.S1_s_at	CX307150	3.24794	down	CAE03655.2	2e-56	OSJNBa0060N03.20 [Oryza sativa (japonica cultivar-group)] ref|XP_473837.1| OSJNBa0060N03.20 [Oryza sativa (japonica cultivar-group)]
Cit.19177.1.S1_at	CX302923	5.0445	down	NP_908927.1	5e-09	P0463A02.24 [Oryza sativa (japonica cultivar-group)] dbj|BAB89620.1| putative iron/ascorbate-dependent oxidoreductase [Oryza sativa (japonic
Cit.17886.1.S1_s_at	CK939377	3.25889	down	NP_915910.1	5e-05	P0468B07.6 [Oryza sativa (japonica cultivar-group)] dbj|BAB89627.1| unknown protein [Oryza sativa (japonica cultivar-group)]
Cit.6618.1.S1_at	CX665765	3.16173	down	CAB79616.1	1e-07	putative DNA-binding protein [Arabidopsis thaliana] gb|AAM19910.1| AT4g28140/F26K10_20 [Arabidopsis thaliana] gb|AAL67114.1| AT4g28140/F26K1
Cit.165.1.S1_s_at	CB291284	4.09574	down	AAO33591.1	1e-55	putative early light induced protein [Arachis hypogaea]
Cit.19769.1.S1_x_at	CK937268	5.44325	down	AAO33591.1	4e-58	putative early light induced protein [Arachis hypogaea]
Cit.25374.1.S1_s_at	DN625814	4.31844	up	BAC43689.1	7e-59	putative mitochondrion-localized small heat shock protein [Arabidopsis thaliana] gb|AAO63293.1| At4g25200 [Arabidopsis thaliana]
Cit.10585.1.S1_s_at	CX673652	4.71309	up	AAM91745.1	6e-93	putative phosphoethanolamine N-methyltransferase [Arabidopsis thaliana] gb|AAL36222.1| putative phosphoethanolamine N-methyltransferase [Ara
Cit.1842.1.S1_at	CX300551	3.24793	up	CAD29821.2	1e-57	putative photosystem I reaction centre subunit IV [Populus euramericana]
Cit.12930.1.S1_at	CV713823	3.34513	down	CAB79558.1	7e-91	putative protein [Arabidopsis thaliana] emb|CAB36549.1| putative protein [Arabidopsis thaliana] ref|NP_194433.1| expressed protein [Arabidop
Cit.7295.1.S1_at	CX667737	4.25281	down	CAB82975.1	2e-22	putative protein [Arabidopsis thaliana] gb|AAM16209.1| AT5g02020/T7H20_70 [Arabidopsis thaliana] ref|NP_195822.1| expressed protein [Arabido
Cit.29843.1.S1_s_at	CX666948	5.14687	down	BAC42147.1	2e-77	putative SCARECROW gene regulator [Arabidopsis thaliana]
Cit.22629.1.S1_s_at	CF836448	4.65628	down	AAC69450.1	1e-72	putative serine/threonine protein kinase [Nicotiana tabacum] gb|AAD00239.1| PK11-C1 [Nicotiana tabacum]
Cit.24487.1.S1_s_at	CX545678	3.04264	down	AAL33815.1	7e-48	putative serine-type carboxypeptidase II [Arabidopsis thaliana] gb|AAK44059.1| putative serine-type carboxypeptidase II [Arabidopsis thalian
Cit.1718.1.S1_s_at	CV715281	3.61124	down	AAL33783.1	9e-87	putative 1-aminocyclopropane-1-carboxylate oxidase [Arabidopsis thaliana] gb|AAK44010.1| putative 1-aminocyclopropane-1-carboxylate oxidase
Cit.9020.1.S1_s_at	CX305834	3.07929	down	AAP37971.1	5e-20	seed specific protein Bn15D18B [Brassica napus]
Cit.6076.1.S1_s_at	DN620803	4.85185	up	NP_173712.1	6e-50	heavy-metal-associated domain-containing protein / copper chaperone (CCH)-related [Arabidopsis thaliana] gb|AAL66889.1| unknown protein [Ara
Cit.5922.1.S1_at	CN186032	3.22198	down	NP_973637.1	1e-119	endoplasmic reticulum oxidoreductin 1 (ERO1) family protein [Arabidopsis thaliana]
Cit.38046.1.S1_at	CF505025	4.35415	down	AAD39596.1	3e-06	10A19I.11 [Oryza sativa (japonica cultivar-group)]
Cit.25102.1.S1_at	CX306727	4.29544	down	CAA04670.1	7e-70	39 kDa EF-Hand containing protein [Solanum tuberosum] pir||T07107 probable calcium-binding protein (clone Y8) - potato
Cit.39526.1.S1_s_at	DN795359	3.03384	up	T07821	7e-42	Ca2+/H+ exchanger - mung bean dbj|BAA25753.1| Ca2+/H+ exchanger [Vigna radiata]
Cit.38715.1.S1_s_at	CK701355	3.43888	up	AAR85968.1	6e-24	ERT10 [Nicotiana tabacum]
Cit.71.1.S1_s_at	CX676086	3.65798	up	BAA25393.1	1e-142	light harvesting chlorophyll a/b-binding protein [Nicotiana sylvestris]
Cit.12071.1.S1_s_at	CV713928	3.2369	up	AAB80714.1	1e-162	phosphoenolpyruvate carboxylase 1 [Gossypium hirsutum] pir||T09846 phosphoenolpyruvate carboxylase (EC 4.1.1.31) 1 - upland cotton
Cit.9110.1.S1_at	CF836107	3.63965	up	P17340	4e-68	Plastocyanin, chloroplast precursor pir||S05303 plastocyanin precursor - tomato
Cit.13378.1.S1_at	CX675059	5.21003	down	NP_922759.1	1e-126	protein kinase REK [Oryza sativa (japonica cultivar-group)] gb|AAP55046.1| protein kinase REK [Oryza sativa (japonica cultivar-group)] gb|AA
Cit.12778.1.S1_s_at	CN185484	3.01994	down	P51850	1e-114	Pyruvate decarboxylase isozyme 1 (PDC) pir||S65470 pyruvate decarboxylase (EC 4.1.1.1) (clone PDC1) - garden pea
Cit.14551.1.S1_s_at	CX674742	4.04846	down	XP_397192.1	0.0006	similar to ENSANGP00000010721 [Apis mellifera]
Cit.21940.1.S1_s_at	CB305082	3.16918	down	NP_565876.2	2e-59	SOUL heme-binding family protein [Arabidopsis thaliana]
Cit.6737.1.S1_at	CN185151	6.0248	down	NP_568377.1	3e-59	sulfate transporter, putative [Arabidopsis thaliana] sp|Q94LW6|ST35_ARATH Probable sulfate transporter 3.5
a Fold changes (FC) ≥ 3.0 relative to GUS expression
b Sweet orange genes with predicted PthA and/or PthC binding sites in their promoters
c Best hit orthologous in GeneBank (http://www.ncbi.nlm.nih.gov/genbank/)
Regulation (Reg): up, upregulated; down, downregulated
