# Supplementary material for: Identification of putative TAL effector targets of the citrus canker pathogens shows functional convergence underlying disease development and defense response
Source: BMC Genomics. 2014 Feb 25;15:157. doi: 10.1186/1471-2164-15-157 (PMC4028880; doi:10.1186/1471-2164-15-157)
Supplement: Additional file 5 — Top one hundred best scoring C. sinensis promoters with predicted EBEs for PthA and PthC proteins. [file 1471-2164-15-157-S5.XLSX]

## Sheet: PthA1_targets
Additional file 5. Top one hundred best scoring C. sinensis promoters with predicted EBEs for PthA1, grouped by functional category
Target gene codea	Matrix scoreb	Relative scorec	EBE to ATGd	TATA to ATGe	EBE sequencef	Other TALEg	Expression evidenceh	FCi	Gene IDj	Functional category and target description	e-value	References
										ABA synthesis and signaling
orange1.1g046619m.g	15.2094	0.800764	-161	-166	TACACACACACACAACAC				BAA05470	tumor-related protein [N. glauca x N. langsdorffii] / bZIP transcription factor bZIP132 [G. max]	3e-15	Plant J. 5 (5), 645-654 (1994); Planta 228 (2), 225-240 (2008)
orange1.1g012199m.g	10.5842	0.557251	-181	nd	TACACACCAACAACATCG				AEX15511.1	ABA 8'-hydroxylase [Citrus sinensis]	5e-80	Planta 229(6):1335-46 2009
orange1.1g038867m.g	9.96649	0.524729	-190	-1058	TAACCACACACAAAAACA				CAA05922.1	ABI3 [Populus trichocarpa]	0	Development 121, 629-636 (1995)
orange1.1g043159m.g	10.2178	0.53796	-410	-85	TACAACCCCACATCATCA	PthA2k	Xc and XaC vs H2O 6 hpi	9.3	NP_001236950	bZIP transcription factor bZIP35 [Glycine max]	2e-74	Planta 228 (2), 225-240 (2008)
										Terpene/gibberellin synthesis and signaling
orange1.1g019643m.g	17.1798	0.904505	-19	-257	TACACACCCACACAAACA	PthA2, 3 and 4k			XP_002518137.1	gibberellin 20-oxidase, putative [Ricinus communis] / oxidoreductase, 2OG-Fe(II) oxygenase	9e-72
orange1.1g039366m.g	12.6604	0.666561	-109	-138	TAAAGACTCACACCATCC	PthA3	PthA2 vs GUS	3,1	AEI52901.1	terpene synthase 1 [Populus trichocarpa]	0	J. Biol. Chem. 286 (20), 17445-17454 (2011)
orange1.1g046996m.g	13.1707	0.693428	-134	-143	TACATACATACACCACAC				CBZ39282	NAC transcription factor [Hordeum vulgare subsp. vulgare]	2e-93	Plant Physiol. 136 (1), 2747-2761 (2004) BMC Res Notes 4 (1), 302 (2011)
orange1.1g021595m.g	12.2252	0.643648	-23	nd	TACATCACCACAAACCAT				BAD27256.1	d-limonene synthase [Citrus unshiu]	0
orange1.1g048260m.g	10.281	0.541288	-50	-196	TACACACACACACACACA				BAE43642.1	beta-amyrin synthase [Euphorbia tirucalli]	6e-79	Phytochemistry 66 (15), 1759-1766 (2005)
orange1.1g048129m.g	9.93222	0.522925	-300	-309	TAAACACACACACACACA				XP_002519210.1	DELLA protein GAI1, putative [Ricinus communis]	7e-127	Plant Physiol. 136 (1), 2782-2789 (2004)
										Auxin synthesis, mobilization and signaling
orange1.1g039405m.g	11.8365	0.623184	-396	nd	TACACACACACACGATAT				XP_003527610.1	auxin-induced protein 10A5-like [Glycine max]	9e-38
orange1.1g046487m.g	9.66889	0.50906	-124	-129	TAAATACCCCTATCACCT		PthC1 vs GUS	-3,8	XP_002270504.1	auxin-induced protein 15A [Vitis vinifera]	1e-62
orange1.1g041574m.g	10.4131	0.548243	-87	-90	TATATAAACACACAACCC				CAC24691.1	efflux carrier of polar auxin transport [Brassica juncea]	7e-88
										Cell division and morphogenesis
orange1.1g041626m.g	11.5053	0.605746	-406	-441	TACACACACACACACAAA				ADI60290.1	PALMATE-LIKE PENTAFOLIATA2 [Glycine max]	1e-17	Proc Natl Acad Sci USA 107(23):10754-9 (2010)
orange1.1g006094m.g	11.1899	0.589141	-128	nd	TCCACCCCCCAACCAAAA				XP_002512016.1	uridine cytidine kinase I [Ricinus communis]	0	Apoptosis 14(10):1227-36 (2009)
orange1.1g044503m.g	10.6243	0.559362	-54	-191	TCCCCCCCCCCCCCCCCA				ABS72341.1	rapid alkalinization factor precursor [Litchi chinensis]	2e-21	Peptides 31(11):1973-7 (2010)
										Cell-wall synthesis and remodelling
orange1.1g011252m.g	13.8673	0.730104	-28	-92	TAAACACCCACAAGACCC				ABC70310.1	endo-1,4-beta-glucanase precursor [Glycine max]	0	J. Exp. Bot. 58 (12), 3395-3406 (2007)
orange1.1g003436m.g	12.7749	0.67259	-401	nd	TAGCCACCCACACCCCAC				NP_200249	receptor-like protein kinase THESEUS 1 [Arabidopsis thaliana]	0	Curr Biol. 17(11):922-31 (2007)
orange1.1g020962m.g	9.79128	0.515504	-208	-213	TCAAACCCCACACCACCG		Xc vs H2O 6h/ 48 hpi	4,4 / 7,9	ACD03215.1	xyloglucan endotransglucosylase/hydrolase 5 [Actinidia deliciosa]	0
										Vesicle trafficking
orange1.1g028305m.g	13.998	0.736985	-417	-287	TATATACACACACAACCT				XP_003630119.1	Ras-related protein Rab7 [Medicago truncatula]	3e-110
orange1.1g004390m.g	12.7944	0.673616	-477	nd	TACATCCACAAACCAAAT				NP_001103964	conserved oligomeric Golgi complex subunit 2 [Rattus norvegicus]	1e-83	J. Biol. Chem. 277 (24), 21955-21961 (2002); J. Cell Biol. 157 (3), 405-415
orange1.1g028315m.g	11.8619	0.624521	-99	-121	TACCCGCCAACCCCACCA		Xc + ch vs H2O 8 hpi	3.2	NP_568121	RAB GTPase-C2A [Arabidopsis thaliana]	4e-47	J Exp Bot. 59(13):3523-31 (2008)
orange1.1g044405m.g	9.73572	0.512579	-338	-345	TAAACCCCAACACCCACC				XP_002515505.1	clathrin assembly protein, putative [Ricinus communis]	0
orange1.1g009270m.g	10.6274	0.559525	-363	-715	TAAACACAAACACAACAC		XaC vs H2O 48 hpi	8.9	XP_002521798.1	Patellin-5, putative [Ricinus communis]	0
										Disease resistance and defence response
orange1.1g041535m.g	9.75791	0.513747	-24	nd	TATCAAACCAAACAAACT	PthA3 and 4k			AAN62348.1	NBS-LRR type disease resistance protein [Citrus trifoliata]	2e-55	Plant Physiol. 131 (2), 482-492 (2003)
orange1.1g019077m.g	12.3751	0.651541	-46	-1292	TATACACACACACACACT				NP_193008	nudix hydrolase 7 [Arabidopsis thaliana]	6e-51	Plant Signal Behav. 3(2): 119–120 (2008)
orange1.1g036030m.g	11.7112	0.616587	-96	-121	TACACACACACACACACA		Xc + ch vs H2O 8 hpi	4.7	ADO24345	cytochrome P450 A [Capsicum annuum]	0	Planta 232(6):1409-21 (2010)
orange1.1g017035m.g	11.2288	0.591189	-29	-306	TACACACACATACAACAA	PthA3	Xc + ch vs H2O 8 hpi	5.8	AAQ05799.1	DNA binding protein Rav [Capsicum annuum] /AP2-ERF domain protein	3e-158	Plant Mol Biol. 61(6):897-915 (2006)
orange1.1g042804m.g	11.1163	0.585266	-42	-129	TACAACAACCCCCCACCT	PthA4			BAB84352.1	lipoxygenase [Citrus jambhiri]	2e-62	Plant Mol. Biol. 53 (1-2), 189-199 (2003)
orange1.1g041165m.g	10.3304	0.543888	-261	-235	TACAAAACCCCAAAACAT	PthA3	Xc and XaC vs H2O 48 hpi	10.4	XP_002526931.1	r2r3-myb transcription factor, putative [Ricinus communis]	2e-53	Gene 326, 13-22 (2004); Plant Cell Physiol. 48 (10), 1404-1413 (2007)
orange1.1g007253m.g	11.016	0.579985	-345	-269	TAACCACCCCAACCAAAT				NP_001190048	CDPK-related kinase [Arabidopsis thaliana]	0	Mol Cell Proteomics. 6(7):1198-214 (2007)
orange1.1g038217m.g	10.858	0.571666	-224	-502	TACCCACCTAAACAAACC		Xc + ch vs H2O 8 hpi	7	AAP03882	Avr9/Cf-9 rapidly elicited protein 276 [Nicotiana tabacum]	0	Plant Physiol. 135 (2), 1113-1128 (2004); Plant Sci. 178 (2), 158-169 (2010)
orange1.1g019870m.g	10.6687	0.5617	-26	nd	TATTTCCCCACATCACCG		PthA4 vs GUS	-6,4	ADZ75466.1	oxygen evolving enhancer protein 1 [Litchi chinensis]	0	Biochem. Biophys. Res. Com. 305(2003) 862–868
orange1.1g041808m.g	9.79334	0.515613	-484	-1375	TAAACACACACACACACA				ABR45921.1	non-race specific disease resistance 1 [Arabidopsis thaliana]	1e-08	Genetics 181 (2), 671-684 (2009)
										Transcription regulation
orange1.1g038014m.g	13.2432	0.697245	-315	-301	TAGCCACCCACAATACCT				ADY38381.1	nuclear transcription factor Y [Triticum monococcum] / CCAAT binding HAP3 like factor	1e-46	Plant J. 67 (5), 763-773 (2011)
orange1.1g026469m.g	10.336	0.544183	-118	-1423	TCCAAAACCCAACCAAAT				AEG75669	CCAAT-box binding factor HAP3-like protein [Picea abies]	1e-59	Planta. 234(3):527-39 (2011)
orange1.1g043557m.g	10.4359	0.549443	-323	-134	TATACCTCACCACCACCC		Xc vs XaC 48 hpi	-2.3	XP_002276072.1	transcription repressor MYB4-like [Vitis vinifera]	1e-115
orange1.1g034429m.g	10.4334	0.549311	-337	-448	TATACCCCTACACAAACA				XP_003524927.1	heat stress transcription factor A-5-like [Glycine max]	7e-29
orange1.1g045387m.g	11.3591	0.598049	-102	-188	TAAACACACAAAACACTT				ADL36767.1	MYB domain class transcription factor [Malus x domestica]	5e-79
orange1.1g046450m.g	10.3162	0.543141	-274	nd	TACACCCACACACACAAA				XP_002535825.1	conserved mTERF protein [Ricinus communis]	2e-122
										Carbon/nitrogen metabolism
orange1.1g037413m.g	12.6288	0.664898	-80	-85	TATACACCAATACAACCT				ABQ57241	nitrate transporter [Citrus sinensis x Citrus trifoliata]	0	Planta. 206(1):44-52 (1998)
orange1.1g007192m.g	10.8936	0.573541	-67	-109	TCTAAACCCACACTCCCT				XP_002518134.1	dihydroxy-acid dehydratase, putative [Ricinus communis]	0
orange1.1g009833m.g	9.95498	0.524123	-54	-70	CACACACACACACCACTC		Xc + ch vs H2O 8 hpi	5.5	XP_002281683.1	sugar transport protein 13 [Vitis vinifera]	0
orange1.1g013753m.g	10.051	0.529178	-57	-177	TACACAACCACTACAAAT				XP_002311447.1	lysine/histidine transporter [Populus trichocarpa]	0
										Secondary metabolism
orange1.1g041959m.g	11.8856	0.625769	-206	-552	TACACAACCATCCTACAT	PthA4			ABI26713	galacturonic acid reductase [Vitis vinifera]	5e-16	J. Plant Physiol. 167 (9), 739-748 (2010)
orange1.1g037896m.g	10.3692	0.545931	-254	-121	AACATCCCCACATCACCC	PthC1			ABI26713.1	galacturonic acid reductase [Vitis vinifera]	3e-83
orange1.1g041111m.g	11.21	0.590199	-494	nd	TCCACACACACACACACA				XP_003637542.1	Beta-ketoacyl-CoA synthase [Medicago truncatula]	4e-149
										Unknown
orange1.1g032957m.g	15.1018	0.795099	-500	nd	TACACACACACACAACAA	PthA3			XP_002305696.1	predicted protein [Populus trichocarpa]	2e-31
orange1.1g003955m.g	12.2265	0.643717	-38	-437	TACAAACAAACACCCCCA	PthC1			XP_002322772.1	predicted protein [Populus trichocarpa]	0
orange1.1g008417m.g	9.70548	0.510987	-29	nd	TAAACACCCACTCAACCG	PthA2			XP_002314687.1	predicted protein [Populus trichocarpa]	0
orange1.1g047759m.g	11.0846	0.583597	-81	-84	TATATAAACAAACCACCC	PthC2			CAN62162.1	hypothetical protein VITISV_007465 [Vitis vinifera]	2e-52
orange1.1g007766m.g	10.2462	0.539455	-119	-901	TCCAAACCAACCCGCCCT	PthC1			NP_001152103.1	nodulin-like protein [Zea mays]	0.0
orange1.1g030757m.g	10.2244	0.538308	-72	-98	TCCACAACCACAAACCAC	Pthc2	Xc + ch vs H2O 8 hpi	3.7	AEQ20638.1	RING-H2 zinc finger protein [Manihot esculenta]	7e-31
orange1.1g034082m.g	9.94316	0.523501	-62	nd	TCAAAACCCCCAAAACCC	PthA3	Xc vs H2O 48 hpi	3.3	XP_002300003.1	predicted protein [Populus trichocarpa]	3e-14
orange1.1g028132m.g	9.79689	0.5158	-152	-1342	TAAACACCTAACCAACTT	PthA3			XP_002536881.1	conserved hypothetical protein [Ricinus communis]	3e-79
orange1.1g020021m.g	9.58759	0.50478	-155	nd	GACAAACCCAAACCATCC	PthC1			NP_569031.1	transducin/WD40 domain-containing protein [Arabidopsis thaliana]	0
orange1.1g008593m.g	13.4336	0.70727	-469	nd	TACAAAACAACAACACAT		Xc vs Xa 48 hpi	2.1	NP_565441	Calmodulin-binding protein [Arabidopsis thaliana]	2e-100
orange1.1g027645m.g	9.7401	0.51281	-57	-60	TATATAACCACCCAATCT		Xc + ch vs H2O 8 hpi	10.4	XP_002513915.1	conserved hypothetical protein [Ricinus communis]	6e-80
orange1.1g042664m.g	13.2677	0.698535	-219	-255	CACACACCACCACCACCT		Pth4 vs GUS	4.2	NP_200211	oxidoreductase, 2OG-Fe(II) oxygenase family protein [Arabidopsis thaliana]	1e-81
orange1.1g004113m.g	10.7278	0.564811	-409	-288	TATACACCCAAACAATCA		Xc vs XaC 6 hpi	3.7	AAM65424.1	subtilisin-like serine protease [Arabidopsis thaliana]	0
orange1.1g038803m.g	10.9226	0.575067	-88	-101	TACACACACACACGCACA		Xc vs XaC 6 hpi	3	XP_002525287.1	conserved hypothetical protein [Ricinus communis]	8e-46
orange1.1g031192m.g	10.9185	0.574852	-420	-934	TACCCCCACCCCCCAAAT				XP_002299100.1	predicted protein [Populus trichocarpa]	1e-32
orange1.1g018850m.g	10.483	0.551923	-106	-111	TAAACCCACCCAAAACCT		Xc + ch vs H2O 8 hpi	3.4	NP_190390.1	RING/U-box domain-containing protein [Arabidopsis thaliana]	1e-76
orange1.1g023353m.g	10.4587	0.550643	-240	-126	TACCCAAAAACACTACCA		Xc + ch vs H2O 8 hpi	3.7	XP_003528315.1	uncharacterized protein LOC100775686 [Glycine max]	1e-132
orange1.1g006877m.g	15.3603	0.808709	-19	-383	TCCACATCCACACCACAC		Xc + ch vs H2O 8 hpi	3.2	XP_002270524.1	u-box domain-containing protein 14, putative [Vitis vinifera]; putative E3 ligase	0
orange1.1g007834m.g	10.2012	0.537086	-396	nd	TACTCACACCAACCAACT				CBI27180.3	unnamed protein product [Vitis vinifera]	0
orange1.1g027033m.g	9.9541	0.524077	-368	nd	ACCACACCAACACCAACA		Xc + ch vs H2O 8 hpi	3.4	XP_002517659.1	U3 small nucleolar RNA-associated protein [Ricinus communis]	2e-113
orange1.1g028671m.g	9.92221	0.522398	-349	-195	TACACAAATACATCACTT		PthA2 vs GUS	3,1	XP_002540459.1	conserved hypothetical protein [Ricinus communis]	2e-38
orange1.1g008901m.g	9.8436	0.518259	-137	-183	TACAACCCCACAATAACA		XaC vs H2O 48 hpi	-3.4	XP_002308026.1	predicted protein [Populus trichocarpa]	9e-42
orange1.1g019345m.g	10.2217	0.538165	-147	-154	TATACACACACACACTCT		PthC1 vs GUS	7,1	XP_002297641.1	predicted protein [Populus trichocarpa]	8e-166
orange1.1g048043m.g	12.3728	0.651419	-95	-788	TACACACACACACACGCT				ABG37022.1	subtilisin-like serine protease [Nicotiana tabacum]	0
orange1.1g012886m.g	14.8456	0.781611	-26	nd	TACACAAACACACCATCC				XP_001422126.1	predicted protein [Ostreococcus lucimarinus CCE9901]	2e-10
orange1.1g035961m.g	11.7005	0.616023	-313	-497	TACATACCCACACAAAAA				XP_002517153.1	conserved hypothetical protein [Ricinus communis]	0
orange1.1g006154m.g	11.6201	0.61179	-69	nd	TCCAAACCCAGACAACCC				ADN34051.1	pentatricopeptide repeat-containing protein	0
orange1.1g044622m.g	11.4087	0.60066	-123	-94	AACACACCCACAATACCC				XP_002509639.1	conserved hypothetical protein [Ricinus communis]	4e-36
orange1.1g038640m.g	11.2875	0.594279	-31	-87	TACAGACACACATCACAC				NP_564914.1	uncharacterized protein [Arabidopsis thaliana]	1e-14
orange1.1g021903m.g	11.2873	0.594269	-65	nd	TACATACACACATACCCT				CBI15557.3	unnamed protein product [Vitis vinifera]	1e-166
orange1.1g013672m.g	11.2653	0.59311	-450	-362	TAAACACCTAAAACAACC				XP_003523200.1	aspartic proteinase nepenthesin-1-like, predicted [Glycine max]	0
orange1.1g024982m.g	11.2128	0.590346	-495	-1404	TACATACATACATAACCT				XP_002316938.1	predicted protein [Populus trichocarpa]	3e-84
orange1.1g019538m.g	11.1026	0.584544	-231	nd	TATCCCCCCCCCCCCCCA				XP_003626171.1	DNA polymerase III polC-type [Medicago truncatula]	4e-129
orange1.1g004566m.g	11.0751	0.583096	-158	-494	TCCACACACAAATCACAA				XP_002516200.1	DNA binding protein, putative [Ricinus communis]	0
orange1.1g036418m.g	11.0185	0.580116	-356	-142	TCCATAACCACACAAACA				XP_002528216.1	conserved hypothetical protein [Ricinus communis]	5e-85
orange1.1g048021m.g	10.897	0.57372	-114	-123	TACATAGCCACAACCCCT				XP_002301926.1	predicted protein [Populus trichocarpa]	9e-28
orange1.1g035744m.g	10.7759	0.567344	-268	-839	CACACACACACACCACTC				XP_002523542.1	Endosomal P24A protein precursor, putative [Ricinus communis]	0
orange1.1g037355m.g	10.6718	0.561863	-90	-639	TCCAAACCCACAACCAAT				XP_002528892.1	hypothetical protein RCOM_0187400 [Ricinus communis]	2e-92
orange1.1g005526m.g	10.6259	0.559446	-40	-354	TCCACACACACACGCAAC				XP_002515094.1	serine/threonine-protein kinase, putative [Ricinus communis]	0
orange1.1g032717m.g	10.5708	0.556545	-494	nd	TCCAAAACCAAACCCACC				XP_002317294.1	predicted protein [Populus trichocarpa]	2e-15
orange1.1g000127m.g	10.5601	0.555982	-118	nd	TCTCCCACCACCCCACCT				XP_002525350.1	DNA binding protein, putative [Ricinus communis]	0
orange1.1g039263m.g	10.5591	0.555929	-199	-119	TCCGAAACCCCACCACCC				XP_003590250.1	Nodule-specific protein Nlj70 [Medicago truncatula]	0
orange1.1g017622m.g	10.3299	0.543862	-128	-272	TCAATACACACACAACCA				XP_002323705.1	predicted protein [Populus trichocarpa]	6e-132
orange1.1g015335m.g	10.2524	0.539782	-252	-685	TTCATACCCAAACCAAAT				XP_002879883.1	tRNA-binding region domain-containing protein [Arabidopsis lyrata]	9e-164
orange1.1g010496m.g	10.2088	0.537486	-411	-318	AATTCACCCACACCACCT				CBI24422.3	unnamed protein product [Vitis vinifera]	0
orange1.1g035535m.g	10.1582	0.534822	-76	-319	TACACTCACCCACCATCA				XP_002312257.1	SET domain protein [Populus trichocarpa]	0
orange1.1g000818m.g	10.1469	0.534227	-438	-489	TTCACACACACACTCACT				XP_002303217.1	predicted protein [Populus trichocarpa]	0
orange1.1g001521m.g	10.1445	0.534101	-397	-659	TACACAAACACACACACA				XP_002525723.1	conserved hypothetical protein [Ricinus communis]	0
orange1.1g045483m.g	9.94766	0.523737	-62	-146	TATAAACAAACACAACCC				XP_003634722.1	uncharacterized protein LOC100852441 [Vitis vinifera]	6e-169
orange1.1g044439m.g	9.82898	0.517489	-102	-136	TAGACACACACACACACA				XP_002329390.1	predicted protein [Populus trichocarpa]	6e-20
orange1.1g047594m.g	9.81809	0.516916	-97	-104	TATAAATCCAAACCATCT				XP_002518777.1	conserved hypothetical protein [Ricinus communis]	1e-42
orange1.1g005980m.g	9.78586	0.515219	-20	nd	TACCCCCCCACCCCGACC				XP_002315473.1	chromatin remodeling complex subunit [Populus trichocarpa]	0
orange1.1g039756m.g	11.4659	0.603672	-60	-703	TACACACACACACACACA					No hit
a Gene accession code in C. sinensis genome annotarion project (http://www.citrusgenomedb.org/species/clementina/genome1.0 and http://www.citrusgenomedb.org/species/sinensis/genome1.0).
b Score value for the EBE generated by position-specific weight matrix for the PthA1 (see methods).
c Ratio of the score assigned for the EBE to the best possible theoric score for PthA1.
d Distance of the EBE to the annotated transcriptional start site of the corresponding gene.
e Distance of the EBE to the closest putative TATA-box like sequence in the promoter region.
f Computational identified effector binding element (EBE) sequence for PthA1 (see methods)
g Predicted TAL effectors of X. citri or X. aurantifolii also targeting this gene.
h Microarray gene expression comparisons, where the predicted gene targets appeared significantly up/down regulated.
i Fold changes (FC) values found in the microarray analyses.
j Best hit orthologous for the gene code (Column A) in C. sinensis genome annotarion project.
k Predicted TAL effectors of X. citri or X. aurantifolii targeting an orthologous gene.
nd, not determied.

## Sheet: PthA2_targets
Additional file 5. Top one hundred best scoring C. sinensis promoters with predicted EBEs for PthA2, grouped by functional category
Target gene codea	Matrix scoreb	Relative scorec	EBE to ATGd	TATA to ATGe	EBE sequencef	Other TALEg	Expression evidenceh	FCi	Gene IDj	Functional category and target description	e-value	References
										ABA synthesis and signaling
orange1.1g007579m.g	9.89052	0.45208	-418	-457	TATACCCCCATCCTAAT	PthA2k			NP_001237238.1	bZIP transcription factor bZIP28 [Glycine max]	4e-166	Planta 228 (2), 225-240 (2008)
										Terpene/gibberellin synthesis and signaling
orange1.1g041734m.g	9.14566	0.418034	-296	-189	TACAAACATTTTCTAAA				BAL45198	cytochrome P450 monooxygenase [Medicago truncatula]	2e-127	Plant Cell 23 (11), 4112-4123 (2011)
orange1.1g032466m.g	10.9452	0.500288	-68	-120	TACAAATATCTCCTAAT		PthA2 vs GUS	4,0	ABQ53996.1	UPA22 [Capsicum annuum] / GA-like protein [Cicer arietinum]	5e-49	Plant J. 59 (6), 859-871 (2009)
orange1.1g019643m.g	9.97137	0.455776	-19	-257	TACACACCCACACAAAC	PthA1, 3 and 4k			BAK39040.1	gibberellin-20 oxidase-2 [Oryza sativa Indica Group]	1E-27	PNAS 108, 11034-39 (2011)
orange1.1g022515m.g	10.2674	0.469307	-316	-71	TAAACACCTAAATTAAT		Xc vs XaC 48 hpi/ Xc + ch vs H2O 8 hpi	3,2 / 4,5	AEC13057.1	orcinol O-methyltransferase-like protein [Rosa chinensis]	7e-121
										Auxin synthesis, mobilization and signaling
orange1.1g031880m.g	9.53206	0.435696	-84	295	TAAATAACTCTTTCCAT				AAK31299	Rac-like GTPase 1 [Nicotiana tabacum]	5e-88	Plant Cell 14 (11), 2745-2760 (2002); Plant Cell 15 (1), 237-249 (2003)
										Cell division and morphogenesis
orange1.1g003620m.g	9.69703	0.443236	-135	-465	TAAACACCTTACCTAAT				NP_001235099.1	cell division cycle protein 48 homolog [Glycine max]	0.0
orange1.1g043879m.g	11.261	0.514723	-445	-147	TACACACATACTCTCAT				ACZ74691.1	cyclin-like F-box [Phaseolus vulgaris]	0.001	Plant Physiol. 151 (3), 1048-1065 (2009)
orange1.1g006250m.g	9.35531	0.427617	-218	-279	TAAAAACTCCTCTTAAT				ACI25287.1	ARM repeat containing protein [Populus trichocarpa]	0.0	Plant Cell 20 (10), 2798-2814 (2008)
orange1.1g039549m.g	9.37053	0.428312	-244	-404	TAAACCCCACCACTAAT				ADL36630.1	C2H2L domain class transcription factor [Malus x domestica] TRANSPARENT TESTA-Like	1e-109	Genes Dev. 16(1):138-49 (2002)
orange1.1g042026m.g	12.7665	0.583537	-368	-815	TAAACACATCATTTAAT				NP_197680.2	C2H2 and C2HC zinc finger protein [Arabidopsis thaliana]/TRANSPARENT TESTA-like	1e-93
orange1.1g001197m.g	10.5029	0.480071	-341	-274	TCAATACCTCTTCCAAC				NP_599195	transcription activator BRG1 [Rattus norvegicus]	0.0	Prostate. 67(2):203-13 (2007)
										Cell-wall synthesis and remodelling
orange1.1g023431m.g	10.2603	0.468982	-421	-115	TACCCCCCTTTTTAACT		PthA2 vs GUS	-3.1	XP_003625289.1	Xyloglucan endotransglucosylase/hydrolase [Medicago truncatula]	5e-167	Aust J Plant Physiol 28, 349-61 (2001)
orange1.1g045781m.g	9.80734	0.448278	-434	nd	TACCCACATCCTCCCAA				XP_002521076.1	Xyloglucan endotransglucosylase/hydrolase protein 2 precursor [Ricinus communis]	1e-93
orange1.1g037377m.g	9.0155	0.412084	-364	-119	TACACAAAAATTTTAAC				XP_002529098.1	Polygalacturonase precursor, putative [Ricinus communis]	0.0
orange1.1g009560m.g	9.11133	0.416465	-77	-262	TAACCACCTCTTAACAT				XP_003601915.1	Glucan 1,3-beta-glucosidase [Medicago truncatula]	0.0
										Vesicle trafficking
orange1.1g038887m.g	10.4559	0.477923	-236	-420	TAAACAACTAATTTAAT				XP_002521908.1	clathrin assembly protein, putative [Ricinus communis]	2e-128
										Disease resistance and defence response
orange1.1g022711m.g	11.4796	0.524715	-245	-284	TACACAAATCTTATCAT				XP_002327163.1	NAC domain protein, IPR003441 [Populus trichocarpa] /NAC transcription factor [Setaria italica]	3e-83	Mol. Biotechnol. 49 (2), 138-150 (2011)
orange1.1g042336m.g	9.58975	0.438332	-209	nd	TGCACTAATCTTTTAAC				XP_002321815.1	cc-nbs-lrr resistance protein [Populus trichocarpa]	0.0
orange1.1g040761m.g	11.1119	0.507908	-179	-171	TTCACACCCCTTATAAT				XP_002521022.1	LOB domain-containing protein, putative	1e-81	Nucleic Acids Res. 35(19):6663-71 (2007)
orange1.1g012605m.g	9.30174	0.425168	-452	-362	TAAAAAACCCCATTAAT				AEO31477.1	WRKY transcription factor 14-1 [Dimocarpus longan]	5e-137
orange1.1g029015m.g	8.86966	0.405418	-326	-107	TAAACACCTTATCTACT				AAG43549.1	Avr9/Cf-9 rapidly elicited protein 111B [Nicotiana tabacum]/ AP2-ERF domain protein	8e-48
orange1.1g046669m.g	11.3549	0.519015	-71	-76	TAAATACCTCTCTTCCT	PthA4, PthC1			XP_003627008.1	Avr9/Cf-9 rapidly elicited protein 146 [Nicotiana tabacum]	6e-11	Plant Cell 12 (6), 963-977 (2000)
orange1.1g035841m.g	10.545	0.481995	-462	-171	TCCCCACTTCTTTTAAA				ACG37662.1	avr9/Cf-9 rapidly elicited protein 146 [Zea mays]	8e-20
orange1.1g033523m.g	11.7919	0.538989	-500	-757	TACAAACCTCTCTTCAA	PthA4, PthC2			AAG43552.1	Avr9/Cf-9 rapidly elicited protein 169 [Nicotiana tabacum]	9E-7	Plant Cell 12 (6), 963-977 (2000)
orange1.1g037548m.g	9.09415	0.415679	-451	nd	TCCACCCATCTCTTTCA	PthA4			XP_002274577.2	cysteine-rich receptor-like protein kinase 10-like [Vitis vinifera]	0.0
orange1.1g009246m.g	8.97714	0.410331	-191	-242	TACGCACCTTTTTCAAT				ACJ11740.1	heat shock protein 70 [Gossypium hirsutum]	0.0
orange1.1g002167m.g	9.52141	0.435209	-87	-70	TACACACCATATTCAAC				XP_003617044.1	Receptor-like protein kinase [Medicago truncatula]	0.0	Proc. Natl. Acad. Sci. U.S.A. 101 (50), 17444-17449 (2004); Plant Cell 10 (11), 1915-1925 (1998)
orange1.1g037640m.g	9.58413	0.438076	-469	-155	CTCCATACCTCATTCAA		PthA2 vs GUS	-3.1	AAK28304.1	phenylpropanoid:UDP-glucosyltransferase 2 [Nicotiana tabacum]	1e-112	FEBS Lett. 437 (3), 319-323 (1998)
orange1.1g011106m.g	8.97807	0.410374	-75	-1109	TAAAAACCTCATTCAAA	PthA4			XP_002283018.1	UDP-glycosyltransferase 92A1 [Vitis vinifera]	0.0
orange1.1g011789m.g	9.67481	0.44222	-302	-990	TACACACATTATATAAT				XP_002523692.1	UDP-glucosyltransferase, putative [Ricinus communis]	0.0
orange1.1g011687m.g	10.6978	0.48898	-385	-510	TCCATACCTCCATTAAA	PthC1	Xc + ch vs H2O 8 hpi	3.5	XP_002521042.1	UDP-glucosyltransferase, putative [Ricinus communis]	0.0
orange1.1g047830m.g	9.76196	0.446204	-422	-515	TACCCAACCAATTTAAT		PthA2 vs GUS	3,3	ABL63118.1	AT-hook DNA-binding protein [Catharanthus roseus]	6e-71	Plant Physiol. 144 (3), 1680-1689 (2007)
orange1.1g044158m.g	10.4082	0.475743	-374	-242	TAAACACTTCTCTCACT		Xc vs XaC 48 hpi/ PthA2 vs GUS	2,1 / 2,5	CAE51863.1	RPP27 protein [Arabidopsis thaliana]	8e-135	Plant Physiol. 135 (2), 1100-1112 (2004)
orange1.1g035036m.g	11.1909	0.511519	-284	nd	TACACATCATTTTTAAT	PthA4			XP_002512030.1	Flavonol 4'-sulfotransferase, putative [Ricinus communis]	3e-11	FEBS J. 276(13):3559-74 (2009)
orange1.1g003869m.g	9.07887	0.414981	-132	-203	TTCCCACCCCTTACAAA	PthA3			XP_003593218.1	Methyl binding domain protein [Medicago truncatula]	7e-168	J. Biol. Chem. 282 (5), 3367-3378 (2007)
orange1.1g031713m.g	9.09998	0.415946	-304	-87	TCCAAAACTCTTATAAA	PthA4			NP_001148498.1	ethylene-responsive protein [Zea mays]	6e-47
										Transcription regulation
orange1.1g042936m.g	11.5222	0.526662	-117	-171	TAAATACCTCTTTTCAC	PthA3 and 4			ABD32315.1	CCT [Medicago truncatula] / Zinc finger protein CONSTANS-like protein	6e-55	Genomics 96 (2), 119-127 (2010)
orange1.1g007139m.g	10.1203	0.462583	-32	-62	TAACCCCCACTCTCAAT				NP_001236643.1	trihelix transcription factor [Glycine max]	4e-131
orange1.1g026591m.g	10.4592	0.478074	-212	-205	TCAACACCTCTATAAAT				NP_191626.1	PLATZ transcription factor family protein [Arabidopsis thaliana]	3e-87
orange1.1g031444m.g	9.56344	0.43713	-249	nd	TACCCATCCCTTCAACT	PthA3			NP_001235894.1	MYB transcription factor MYB109 [Glycine max]	5e-39
orange1.1g024492m.g	9.23321	0.422036	-173	-126	TACCCAATTATTTTAAT		Xc + ch vs H2O 8 hpi	13,1	BAA88221	myb-related transcription factor LBM1 [Nicotiana tabacum]	2e-75	Plant Cell 12 (12), 2511-2528 (2000); Proc. Natl. Acad. Sci. U.S.A. 93 (25), 14972-14977 (1996)
orange1.1g039070m.g	11.4777	0.524628	-472	-151	TACACACATATCATAAT				AAQ05796.1	transcription factor Myb [Capsicum annuum]	8e-95
orange1.1g022728m.g	8.89655	0.406647	-147	nd	TAAACATCCCTTAAAAT				XP_003531759.1	GATA transcription factor 28-like [Glycine max]/ Hop-interacting protein	5e-120
orange1.1g048534m.g	10.2911	0.47039	-435	-325	TAAACACTTCTTCTACT				XP_003527066.1	transcription factor bHLH135-like [Glycine max]	2e-38
orange1.1g021533m.g	9.79414	0.447675	-440	-499	TCCCACCCTATTTTAAT				XP_002887603.1	zinc finger (B-box type) family protein [Arabidopsis lyrata subsp. lyrata]	8e-80
orange1.1g012649m.g	10.7208	0.490031	-452	-457	TAAATACCACTTTTAAT	PthA4			XP_002520551.1	eukaryotic translation initiation factor 2c, argonaute group [Ricinus communis]	3e-120
										Carbon/nitrogen metabolism
orange1.1g004635m.g	8.84108	0.404112	-188	-167	TACACAACTCAAATCAT		Xc + ch vs H2O 8 hpi	4.9	NP_174675.2	dolichyl-diphosphooligosaccharide--protein glycosyltransferase [Arabidopsis thaliana]	0.0
orange1.1g048319m.g	9.51315	0.434831	-469	-414	TTCACAACTCTTTTAAA				NP_181345.1	proton-dependent oligopeptide transport-like protein [Arabidopsis thaliana]	8e-63
orange1.1g005872m.g	10.0171	0.457866	-188	nd	TAAAAATCACTTTTAAT				XP_002516782.1	Amine oxidase [copper-containing] precursor, putative [Ricinus communis]	0.0
										Secondary methabolism
orange1.1g041343m.g	10.9714	0.501486	-174	-562	TACCCAACTCCTCAAAT				XP_002308827.1	cytochrome P450 [Populus trichocarpa]	4e-26
orange1.1g003313m.g	9.29342	0.424788	-445	nd	TACACTACACTTTCAAC				ABC59935.1	P-type ATPase [Petunia x hybrida]	0.0	Nat. Cell Biol. 10 (12), 1456-1462 (2008)
										Ion transport
orange1.1g043481m.g	9.18491	0.419828	-328	-331	TATAAACCCCTTCAAAT	PthC1			ACU01856.1	Na+/H+ exchanger 5 [Populus euphratica]	3e-150	Plant Cell Environ. 29 (6), 1122-1137 (2006); Plant Cell Physiol. 45 (5), 600-607 (2004)
										Unknown
orange1.1g016015m.g	9.49792	0.434135	-89	-618	TAACCCCCCCTCTCACC	PthA4	Xc + ch vs H2O 8 hpi	4.9	XP_002531911.1	ADP,ATP carrier protein, putative [Ricinus communis]	0.0
orange1.1g021476m.g	9.08899	0.415444	-424	nd	TTCACACCCCTTCACAA	PthA4			NP_568839.1	COP9 signalosome complex subunit 6a [Arabidopsis thaliana]	4e-171
orange1.1g016815m.g	8.9779	0.410366	-129	-357	TACAAACCCCTTTTATA	PthA4	Xc + ch vs H2O 8 hpi	3.2	XP_002517715.1	nuclease, putative [Ricinus communis]	3e-99
orange1.1g008417m.g	9.22016	0.421439	-29	nd	TAAACACCCACTCAACC	PthA1			XP_002314687.1	predicted protein [Populus trichocarpa]	0
orange1.1g026790m.g	10.16	0.464398	-54	nd	TATCAAACTCTTTCAAC	PthA4	PthA4 vs GUS	3.5	XP_002510906.1	ATP-dependent clp protease, putative [Ricinus communis]	3e-94
orange1.1g012136m.g	10.7243	0.490191	-211	nd	TGAACACTTCTTTTATT	PthA4			CBW44734.1	putative triacylglycerol lipase 1 [Carica papaya]	0.0
orange1.1g003879m.g	10.624	0.485606	-251	nd	TACACCATCTTTTTAAC		Xc + ch vs H2O 8 hpi	3.2	XP_002275712.2	RING finger protein 10-like [Vitis vinifera]	0.0
orange1.1g010790m.g	10.0449	0.459137	-329	nd	TACAAACATATTATAAT		Xc + ch vs H2O 8 hpi	3.2	XP_002306233.1	predicted protein [Populus trichocarpa]	0.0
orange1.1g005300m.g	9.78116	0.447082	-66	nd	TACACACTTAACCCAAT		Xc + ch vs H2O 8 hpi	3.7	XP_003624436.1	Acyltransferase-like protein [Medicago truncatula]	0.0
orange1.1g022955m.g	9.28978	0.424621	-155	-185	TAAATCCCTACTTCACT		Xc + ch vs H2O 8 hpi	4.2	BAA97028.2	unnamed protein product [Arabidopsis thaliana]	3e-41
orange1.1g003028m.g	9.46841	0.432786	-245	-237	TAAACACATCCTATAAA		Xc + ch vs H2O 8 hpi/ PthA4 vs GUS	6,2 / 5,2	NP_177613.1	pentatricopeptide repeat-containing protein [Arabidopsis thaliana]	0.0
orange1.1g022661m.g	10.2682	0.469343	-44	-138	TCCACAACTCCCCAAAT	PthA3			NP_172437.2	RNA-binding KH domain-containing protein [Arabidopsis thaliana]	7e-132
orange1.1g038761m.g	11.7012	0.534844	-259	-319	TAAACCCCTCATCCAAT				XP_003601344.1	Double-stranded RNA binding protein [Medicago truncatula]	5e-58
orange1.1g048746m.g	8.86535	0.405221	-500	nd	TAAACCCTTTTCTTAAA				NP_174527.2	pre-mRNA-splicing factor ATP-dependent RNA helicase DHX16 [Arabidopsis thaliana]	0.0
orange1.1g021890m.g	10.2314	0.467661	-157	nd	TATCCACATATCTTCAC				NP_192643.2	RNA recognition motif-containing protein [Arabidopsis thaliana]	5e-91
orange1.1g045263m.g	10.0595	0.459804	-218	nd	TACACACCACTCCGAAT				NP_178253.3	ATP-dependent DNA helicase RecG [Arabidopsis thaliana]	0.0
orange1.1g041136m.g	9.68587	0.442726	-151	-501	TCACCACTTATTATACT				XP_002874236.1	ATP binding protein [Arabidopsis lyrata subsp. lyrata]	6e-42
orange1.1g044715m.g	9.02946	0.412722	-262	-185	TCCAAATCTATCTTAAT				XP_002518273.1	conserved hypothetical protein [Ricinus communis]	1e-50
orange1.1g034323m.g	9.71833	0.44421	-467	-432	TACACTCTTTTTTTCCT				NP_001174350.1	Os05g0323400 [Oryza sativa Japonica Group]	3E-8
orange1.1g026917m.g	10.2621	0.469065	-485	-534	TGCACATCTATTCTAAT				XP_002308091.1	predicted protein	1E-60
orange1.1g030550m.g	9.70616	0.443653	-266	-90	TACACACAACTTTAAAA				XP_002304870.1	predicted protein [Populus trichocarpa]	1e-68
orange1.1g033885m.g	9.66172	0.441622	-95	-292	TACACATCTCATCTCAC				XP_002308997.1	predicted protein [Populus trichocarpa]	1e-27
orange1.1g033520m.g	14.3055	0.653882	-368	-121	TCCACACATCTTTCAAT				NP_195155.1	SWIB/MDM2 domain-containing protein [Arabidopsis thaliana]	3e-26
orange1.1g005343m.g	10.6924	0.488733	-433	nd	TACATAACTCTCCTAAA				XP_002274879.1	U-box domain-containing protein 34-like [Vitis vinifera]	0.0
orange1.1g034462m.g	11.4894	0.525162	-40	-162	TCCCCAACTCTCTTAAC				XP_003631653.1	uncharacterized protein LOC100853459 isoform 2 [Vitis vinifera]	1e-33
orange1.1g009440m.g	11.0939	0.507085	-279	nd	TAAACACCCCTTTGAAT				CBI35828.3	unnamed protein product [Vitis vinifera]	0.0
orange1.1g003832m.g	9.01534	0.412077	-214	nd	TACACAACTACTTTAGT				XP_002528889.1	ATP binding protein, putative [Ricinus communis]	0.0
orange1.1g022130m.g	8.95292	0.409224	-286	-143	TAAAAACCTCTACTAAA				XP_002535013.1	maintenance of killer 16 (mak16) protein, putative [Ricinus communis]	3e-125
orange1.1g045922m.g	8.80456	0.402443	-151	-144	TACACACATTTATAAAT				ABF96605.1	MAP3K-like protein kinase, putative, expressed [Oryza sativa Japonica Group]	3e-170
orange1.1g037305m.g	8.85238	0.404628	-154	-96	CACAAACCCCTTTTAAT				XP_002299665.1	predicted protein [Populus trichocarpa]	2E-110
orange1.1g041149m.g	8.96695	0.409865	-470	-384	TCCCCATATCTCTCACT				XP_003553498.1	target of Myb protein 1-like [Glycine max]	2e-142
orange1.1g017338m.g	8.96746	0.409889	-101	-858	TATACAAAACCTTTAAC				XP_002513368.1	thiosulfate sulfertansferase, putative [Ricinus communis]	0.0
orange1.1g023653m.g	10.2964	0.470632	-310	nd	TACACCACCTTTTTCCT				XP_002512537.1	Thylakoid lumenal 21.5 kDa protein, chloroplast precursor, putative [Ricinus communis]	3e-123
orange1.1g008150m.g	9.27442	0.423919	-77	-1428	TAACAAACCCTCTTAAT				XP_003591087.1	BTB/POZ domain-containing protein [Medicago truncatula]	0.0
orange1.1g039220m.g	9.418	0.430482	-239	-94	TACACATATATATTAAT				NP_001078709.1	ECA1 gametogenesis related family protein [Arabidopsis thaliana]	3E-8
orange1.1g042288m.g	9.46296	0.432537	-119	-98	TCCACACTCCAATTAAC				XP_002520171.1	ER glycerol-phosphate acyltransferase, predicted [Ricinus communis]	0.0
orange1.1g041154m.g	9.10779	0.416303	-143	-1398	TACACAAAAATTATAAT				XP_002527720.1	hypothetical protein	2.3
orange1.1g039217m.g	11.4228	0.522118	-345	-379	TACACACATCTACAAAT				ZP_09779782.1	hypothetical protein ARTHRO_1130154 [Arthrospira sp. PCC 8005]	1.7
orange1.1g044730m.g	9.57493	0.437655	-425	-592	TACACAAATCCATTCAT				NP_565908.1	ACT domain-containing protein [Arabidopsis thaliana]	0.0
orange1.1g040165m.g	9.54088	0.436099	-425	-86	TACAAACACTTTTTAAC				XP_002520393.1	ubiquitin-protein ligase, putative [Ricinus communis]	6E-45
orange1.1g030369m.g	10.401	0.475413	-106	-266	TCTACCCCTCTTCTAAC				XP_003616184.1	Armadillo repeat-containing protein [Medicago truncatula]	3e-100
orange1.1g037480m.g	9.84946	0.450203	-125	-871	TAACAACCTATTTTAAT				ACC91275.1	fringe-related protein [Capsella rubella]	0.0
orange1.1g035703m.g	11.2219	0.512935	-86	-215	GCCACACACCTTCTCAT				XP_002266804.1	putative RING-H2 finger protein ATL69-like [Vitis vinifera]	1e-42
orange1.1g005419m.g	12.3546	0.564709	-367	-1122	TATAAACCCCTTTTAAT				NP_177617.2	HIPL1 protein [Arabidopsis thaliana]	0.0
orange1.1g014877m.g	11.3326	0.517995	-456	-430	TAAACACCCCCTTTCAA				XP_002523677.1	Magnesium-protoporphyrin IX cyclase, predicted [Ricinus communis]	0.0
orange1.1g046746m.g	10.5605	0.482704	-435	-390	TCCAAACATATTTTAAT				XP_002523382.1	multicopper oxidase, putative [Ricinus communis]	0.0
orange1.1g011429m.g	10.3919	0.474997	-118	-1064	TACCACCTCCCTTCAAC				XP_002278544.1	protein ABCI7, chloroplastic-like [Vitis vinifera]	0.0
a Gene accession code in C. sinensis genome annotarion project (http://www.citrusgenomedb.org/species/clementina/genome1.0 and http://www.citrusgenomedb.org/species/sinensis/genome1.0).
b Score value for the EBE generated by position-specific weight matrix for the PthA2 (see methods).
c Ratio of the score assigned for the EBE to the best possible theoric score for PthA2.
d Distance of the EBE to the annotated transcriptional start site of the corresponding gene.
e Distance of the EBE to the closest putative TATA-box like sequence in the promoter region.
f Computational identified effector binding element (EBE) sequence for PthA21 (see methods)
g Predicted TAL effectors of X. citri or X. aurantifolii also targeting this gene.
h Microarray gene expression comparisons, where the predicted gene targets appeared significantly up/down regulated.
i Fold changes (FC) values found in the microarray analyses
j Best hit orthologous for the gene code (Column A) in C. sinensis genome annotarion project
k Predicted TAL effectors of X. citri or X. aurantifolii targeting an orthologous gene
nd, not determied

## Sheet: PthA3_targets
Additional file 5. Top one hundred best scoring C. sinensis promoters with predicted EBEs for PthA3, grouped by functional category
Target gene codea	Matrix scoreb	Relative scorec	EBE to ATGd	TATA to ATGe	EBE sequencef	Other TALEg	Expression evidenceh	FCi	Gene IDj	Functional category and target description	e-value	References
										ABA response
orange1.1g035654m.g	8.95988	0.410966	-182	-73	TAATCATCTTCAAAACA				CAA41854.1	rab28 [Zea mays]	1e-33	Plant Biotechnol. 21, 309-314 (2004); Mol Gen Genet. 230(3):394-400 (1991)
										Terpene/gibberellin synthesis and signaling
orange1.1g019643m.g	9.96831	0.45722	-19	-257	TACACACCCACACAAAC	PthA1, 2 and 4k			XP_002518137.1	gibberellin 20-oxidase, putative [Ricinus communis] / oxidoreductase, 2OG-Fe(II) oxygenase	9e-72
orange1.1g019778m.g	9.01846	0.413653	-216	-211	TACACCTCTATAAAATA				XP_003608679.1	gibberellin 2-beta-dioxygenase [Medicago truncatula]	6e-98
orange1.1g014333m.g	9.09602	0.41721	-27	-127	TACACATATATAAAAAA				NP_200441	gibberellic acid methyltransferase 2 [Arabidopsis thaliana]	9e-147
orange1.1g039366m.g	9.31497	0.427253	-55	-138	TCAACCTTTTTACCACA	PthA1	PthA2 vs GUS	3.1	AEI52901.1	terpene synthase 1 [Populus trichocarpa]	0	J. Biol. Chem. 286 (20), 17445-17454
orange1.1g013798m.g	9.08137	0.416538	-175	-338	TACAAATCTTCCAAAAA				AAQ02809.1	farnesyltransferase beta subunit [Catharanthus roseus]	2e-167
										Cell division and morphogenesis
orange1.1g002353m.g	8.68042	0.398148	-351	-159	TAAATATATTTAAAACA		Xc vs H2O 48 hpi/ PthA4 vs GUS	3,4 / 4,5	XP_002273675.1	DNA replication licensing factor mcm2 [Vitis vinifera]	0.0	Gene 175 (1-2), 71-75 (1996)
orange1.1g010923m.g	8.57397	0.393265	-401	-75	TATACAACTTAAAAAAT				CAD27417	cytochrome P450 [Nicotiana tabacum]	9e-122	Cell. 85(2):171-82 (1996)
orange1.1g048388m.g	8.76822	0.402175	-459	-136	TATAAATATTTAAAATT		Xc + ch vs H2O 8 hpi	3.3	ABK51386	apyrase-like protein [Nicotiana tabacum]	0.0	New Phytol. 175 (1), 140-154 (2007); Mol. Gen. Genet. 262 (2), 261-267 (1999)
orange1.1g039596m.g	9.29969	0.426552	-495	-1359	TACACATTTTAAAACAT				AAM33803	BABY BOOM [Arabidopsis thaliana].	9e-29	Plant Cell 14 (8), 1737-1749 (2002)
orange1.1g036534m.g	10.1863	0.467219	-260	-180	TCCCCCTATTTAAAACC				ABO21030	rootless concerning crown and seminal lateral roots [Zea mays] /LOB domain-containing protein	3e-44	Plant J. 50 (4), 649-659 (2007)
orange1.1g048558m.g	13.6952	0.628163	-465	nd	TAAACCTCTTTAAAACC	PthA2k, 4k and PthC1k			NP_001105986	protein IAL1 [Zea mays] /LOB domain-containing protein	4e-28	Plant Cell 19 (1), 46-62 (2007)
orange1.1g014985m.g	8.73959	0.400862	-443	-112	AACCCATATCTAAAACT				XP_003525206.1	cyclin-dependent kinase D-1-like [Glycine max]	0.0
orange1.1g032814m.g	10.1162	0.464003	-271	-457	TACACATCCTAAAATCC				CAB10194.1	kinesin like protein [Arabidopsis thaliana]	6e-55
orange1.1g048814m.g	8.96382	0.411147	-346	-464	TCAAAATCCTTAAAAAC				BAB01702.1	kinesin (centromeric protein)-like protein [Arabidopsis thaliana]	0.0
orange1.1g048267m.g	10.3268	0.473663	-204	-128	TACATTTCTTCACAACT				XP_003597677.1	Histidine phosphotransfer protein [Medicago truncatula]	4e-30	BMC Plant Biol. 8, 62 (2008)
										Cell-wall synthesis and remodelling
orange1.1g008722m.g	9.73176	0.44637	-191	-1352	TACAAATCTCAAAAATT				XP_002518523.1	Pectinesterase precursor, putative [Ricinus communis]	0.0
orange1.1g034769m.g	8.44895	0.387531	-387	nd	TCAAAACCTTAAAAACA		Xc + ch vs H2O 8 hpi	6,0	BAE48663.1	Pm52 [Prunus mume]	2e-10	Physiol. Plantarum 128, 531-545 (2006)
orange1.1g048602m.g	11.3745	0.521718	-181	-195	TACAAAACTTTCAAAAT				XP_003625737.1	Pistil-specific extensin-like protein [Medicago truncatula]	2e-52
orange1.1g013757m.g	9.54477	0.437793	-323	-326	TATAAATATCCAAAACT		Xc vs H2O 48 hpi	28.1	XP_003609009.1	Pectate lyase [Medicago truncatula]	0.0
orange1.1g034806m.g	10.0693	0.461852	-210	-1117	TACAAATCTCCAAACTT				ABG57264.1	microtubule-associated protein [Populus tremula x Populus tremuloides]	8e-39	Plant Physiol. 148 (3), 1283-1294 (2008)
orange1.1g036439m.g	10.1546	0.465765	-342	nd	TCCACAGCCTCAAAACT				ACM68431.1	xyloglucan-specific endoglucanase inhibitor protein [Capsicum annuum]	3e-57
orange1.1g039959m.g	9.62158	0.441316	-181	-723	TAAACATATTAACAACA				XP_002272193.1	exopolygalacturonase [Vitis vinifera]	7e-142
orange1.1g015113m.g	10.8821	0.499133	-298	-135	TCCAAATCTTCAACACC		PthA2 vs GUS	3,6	ADB24771.1	UDP-D-glucuronic acid 4-epimerase [Gossypium hirsutum]	0.0
										Vesicle trafficking
orange1.1g001514m.g	8.64864	0.39669	-441	-184	TAAATATCCCTACACCT				NP_974788.1	Vps51/Vps67 family (components of vesicular transport) protein [Arabidopsis thaliana]	0.0
orange1.1g030448m.g	11.5902	0.531612	-436	-108	TCCACATATTTACCACT		Xc + ch vs H2O 8 hpi	3.2	NP_001236901.1	nonclathrin coat protein zeta2-COP [Glycine max]	5e-91
orange1.1g033064m.g	9.90459	0.454297	-262	-406	TACACATCCACCAACCC				YP_001566951.1	fimbrial biogenesis outer membrane usher protein [Delftia acidovorans SPH-1]	2.2
										Disease resistance and defence response
orange1.1g041165m.g	9.62807	0.441614	-261	-235	TACAAAACCCCAAAACA	PthA1	Xc and XaC vs H2O 48 hpi	10.4	XP_002526931.1	r2r3-myb transcription factor, putative [Ricinus communis]	2e-53	Gene 326, 13-22 (2004); Plant Cell Physiol. 48 (10), 1404-1413 (2007)
orange1.1g017035m.g	8.69737	0.398925	-29	-306	TACACACACATACAACA	PthA1	Xc + ch vs H2O 8 hpi	5.8	AAQ05799.1	DNA binding protein Rav [Capsicum annuum] /AP2-ERF domain protein	3e-158	Plant Mol Biol. 61(6):897-915 (2006)
orange1.1g003869m.g	8.62372	0.395547	-131	-203	TCCCACCCCTTACAAAT	PthA2			XP_003593218.1	Methyl binding domain protein [Medicago truncatula]	7e-168	J. Biol. Chem. 282 (5), 3367-3378 (2007)
orange1.1g004508m.g	8.5946	0.394212	-264	-422	TACAAAAATTTAAAAAT				NP_001190769.1	enhanced disease resistance 2 protein [Arabidopsis thaliana]	1e-112
orange1.1g006206m.g	8.93463	0.409808	-440	nd	TCCAACCTTCTAAAACT				XP_002282711.2	probable LRR receptor-like serine/threonine-protein kinase At1g56130-like [Vitis vinifera]	0.0
orange1.1g025996m.g	8.91699	0.408999	-434	-1128	TACAACCACCTAACACC	PthA4			XP_002276338.1	nudix hydrolase 15, mitochondrial [Vitis vinifera]	3e-93	Plant Signal Behav. 3(2): 119–120 (2008)
orange1.1g035891m.g	9.15977	0.420134	-212	-185	TTGTATATTTTCAACAA	PthA4k			AAN62353.1	NBS-LRR type disease resistance protein [Citrus trifoliata]	1e-61	Plant Physiol. 131 (2), 482-492 (2003)
orange1.1g036769m.g	9.18285	0.421193	-274	-279	TTGGCTTATATAATTGG				XP_003592208.1	Pto disease resistance protein [Medicago truncatula]	6e-39
orange1.1g047128m.g	8.97832	0.411812	-331	-218	TACACATCCTTCACATA				ACJ03065.1	LRR receptor-like kinase HB03p [Malus floribunda]	1e-68	Genome. 52(2):129-38 (2009); Mol. Plant Microbe Interact. 14 (4), 508-515 (2001)
orange1.1g036998m.g	8.62798	0.395743	-74	-463	TACACCTCCTTGAACCT				XP_002316156.1	NAC domain protein, IPR003441 [Populus trichocarpa]/NAC transcription factor [Setaria italica]	3e-137	Mol. Biotechnol. 49 (2), 138-150 (2011)
orange1.1g007393m.g	10.6533	0.488639	-172	-491	TCCCCACTTTTAAAACT				XP_002321956.1	NAC domain protein, IPR003441 [Populus trichocarpa]/NAC transcription factor [Setaria italica]	2e-102	Mol. Biotechnol. 49 (2), 138-150 (2011)
										Transcription regulation
orange1.1g031444m.g	9.24264	0.423935	-249	nd	TACCCATCCCTTCAACT	PthA2			NP_001235894.1	MYB transcription factor MYB109 [Glycine max]	5e-39
orange1.1g011334m.g	8.49428	0.38961	-340	-699	TACACAACCCTACACAT				ADL36647.1	C2H2L domain class transcription factor [Malus x domestica]	3e-101
orange1.1g021859m.g	9.46335	0.434059	-423	nd	TATATATCTTTACAAAT				ADL36695.1	GATA domain class transcription factor [Malus x domestica]	5e-35
orange1.1g036196m.g	9.22714	0.423224	-94	-744	TTCACATCATAAAAACT				XP_002269988.1	transcription factor bHLH113-like [Vitis vinifera]	9e-74	Plant J. 18 (6), 589-600 (1999)
orange1.1g042649m.g	8.5004	0.389891	-108	-882	TATACATAACTAAAACC				CAD54298.1	bHLH transcription factor [Brassica napus]	4e-13
orange1.1g042936m.g	8.56718	0.392954	-225	-171	TCCACGTCATCAAAACT	PthA2 and 4			ABD32315.1	CCT [Medicago truncatula] / Zinc finger protein CONSTANS-like protein	6e-55	Genomics 96 (2), 119-127 (2010)
orange1.1g000996m.g	9.2456	0.424071	-62	-124	TACCCATATTAAAAAAT				NP_001233889	DNA-directed RNA polymerase II subunit RPB2 [Solanum lycopersicum]	0.0	Plant Mol. Biol. 30 (2), 337-342 (1996)
										Secondary metabolism
orange1.1g046637m.g	8.81898	0.404503	-343	-933	TACACATTTTTAAATCT				AFD33353.1	acyl-activating enzyme 9 [Cannabis sativa]	2e-147	Plant J. 2012 Feb 21. doi: 10.1111/j.1365-313X.2012.04949.x.
orange1.1g040489m.g	9.60157	0.440399	-425	-119	TACACATTTTAAACAAT		PthA4 vs GUS	3.4	XP_002520014.1	cytochrome P450, putative [Ricinus communis]	6e-151
orange1.1g044032m.g	10.2383	0.469604	-98	nd	TACACATCCACAAAATT				XP_002300789.1	cytochrome P450 [Populus trichocarpa]	2e-148
										Abiotic stress response
orange1.1g029869m.g	9.41202	0.431704	-486	nd	TAAAAATATTTAAAAAC		Xc + ch vs H2O 8 hpi	5,2	ABB02403.1	temperature-induced lipocalin [Citrus sinensis]	2e-122	Plant Physiol. 139(4):2017-28 (2005)
										Self-incompatibility
orange1.1g035860m.g	9.3702	0.429786	-93	nd	TAACCATCATCAAAAAT				XP_003598348.1	F-box/kelch-repeat protein [Medicago truncatula]	3e-19	Science 330 (6005), 796-799 (2010)
										Unknown
orange1.1g006836m.g	10.5119	0.482153	-46	nd	TAAAAAACACTAAAACT	PthC2			XP_003539902.1	CDKAL1-like protein-like [Glycine max]	0.0
orange1.1g022661m.g	10.579	0.485231	-52	-138	TACACACTTCCACAACT	PthA2			NP_172437.2	RNA-binding KH domain-containing protein [Arabidopsis thaliana]	7e-132
orange1.1g032957m.g	8.64819	0.39667	-500	nd	TACACACACACACAACA	PthA1			XP_002305696.1	predicted protein [Populus trichocarpa]	2e-31
orange1.1g028132m.g	8.92091	0.409179	-152	-1342	TAAACACCTAACCAACT	PthA1			XP_002536881.1	conserved hypothetical protein [Ricinus communis]	3e-79
orange1.1g034082m.g	8.67614	0.397952	-62	nd	TCAAAACCCCCAAAACC	PthA1	Xc vs H2O 48 hpi	3.3	XP_002300003.1	predicted protein [Populus trichocarpa]	3e-14
orange1.1g029559m.g	10.1434	0.465251	-65	nd	TACCAATATTAAAACCT		Xc + ch vs H2O 8 hpi	4,0	XP_002899267.1	nitrate reductase, putative [Phytophthora infestans T30-4]	2e-32
orange1.1g012763m.g	10.6944	0.490524	-254	-603	TACAAATACTAAAAACC		Xc + ch vs H2O 8 hpi	5,1	AAN17502.1	omega-3 fatty acid desaturase [Betula pendula]	0.0
orange1.1g023409m.g	9.25274	0.424399	-359	-364	TATAAACCTTTAAACCC		Xc and XaC vs H2O 48 hpi	5	CBI15481.3	unnamed protein product [Vitis vinifera]	2e-153
orange1.1g037607m.g	9.27684	0.425504	-283	-443	TAAACACCTCCAAAATC		Xc vs H2O 48 hpi	7.1	XP_002514719.1	kinase, putative [Ricinus communis]	0.0
orange1.1g039302m.g	9.6069	0.440643	-415	-98	TACACAAATCCAAAAAC				XP_002886033.1	transducin family protein [Arabidopsis lyrata subsp. lyrata]	0.0
orange1.1g036974m.g	13.6405	0.625654	-191	nd	TACACATCATTAAAAAT				XP_002283895.2	F-box/LRR-repeat protein At5g63520-like [Vitis vinifera]	2e-124
orange1.1g017919m.g	8.82985	0.405002	-54	-196	TAAAAACCCATCAAACT				XP_002308153.1	F-box family protein [Populus trichocarpa]	6e-60
orange1.1g046902m.g	8.82692	0.404867	-168	nd	TACAAAATCTTAAAAAT				NP_192993.2	F-box/LRR-repeat protein CPR30 [Arabidopsis thaliana]	8e-97
orange1.1g040527m.g	8.72824	0.400341	-378	nd	TGCACATCCTAAACTCT				XP_003616769.1	F-box/LRR-repeat protein [Medicago truncatula]	1e-36
orange1.1g044186m.g	10.6579	0.48885	-204	-95	TACATATTTTTAACACT				XP_002526119.1	F-box ubiquitin-protein ligase, putative [Ricinus communis]	2e-22
orange1.1g042723m.g	9.50159	0.435813	-92	-95	TATAAATATATAAAACT				NP_001235159.1	proteasome subunit alpha type-5 [Glycine max]	1e-150
orange1.1g026496m.g	8.54914	0.392126	-181	-186	TAAACAACCCTCAAAAC				NP_001235159.1	proteasome subunit alpha type-5 [Glycine max]	4e-162
orange1.1g038397m.g	9.48422	0.435016	-133	-387	TACACACAACTAAAATT				NP_178053.4	RING/FYVE/PHD zinc finger domain-containing protein [Arabidopsis thaliana]	0.0
orange1.1g022388m.g	13.4868	0.618604	-365	-375	TACACATCTTTAACATT				XP_003590533.1	Single-stranded DNA-binding protein [Medicago truncatula]	2e-93
orange1.1g006378m.g	9.18565	0.421321	-122	nd	TACCAATCCTCCAAATC				XP_002512156.1	DNA binding protein, putative [Ricinus communis]	6e-75
orange1.1g032960m.g	9.10027	0.417405	-226	-235	TACACACACATAAAATT				NP_191847.1	translocase Oep16 [Arabidopsis thaliana]	2e-50
orange1.1g017464m.g	9.52299	0.436794	-315	-324	TACACATACATAAACAC				NP_181364.2	myb-like HTH transcriptional regulator-like protein [Arabidopsis thaliana]	3e-60
orange1.1g036940m.g	8.78811	0.403087	-112	-107	TCCCCCACTTCAAAACC				ADV56684.1	nitrate, fromate, iron dehydrogenase [Phaseolus vulgaris]	4e-36
orange1.1g047897m.g	8.94986	0.410506	-351	-1424	TCCCTATCTTCAAACCT				XP_003612095.1	Dimethyladenosine transferase-like protein [Medicago truncatula]	5e-120
orange1.1g012208m.g	10.4948	0.481369	-493	-556	TACAAATATTTACAACA				XP_003062651.1	Drug/Metabolite transporter superfamily [Micromonas pusilla CCMP1545]	5e-42
orange1.1g001649m.g	8.73667	0.400728	-464	-293	TACCCACCTCTAAAGCT				NP_194151.2	Transcription elongation factor (TFIIS) family protein [Arabidopsis thaliana]	2e-136
orange1.1g002872m.g	12.2087	0.559981	-40	-65	TACAAATCCCTAAAACA				XP_002297785.1	predicted protein [Populus trichocarpa]	0.0
orange1.1g003591m.g	9.59831	0.440249	-338	nd	TCCCCATCATTAAAAAC				AAZ32887.1	nuclear pore complex protein-related protein [Medicago sativa]	3e-73
orange1.1g003616m.g	9.59418	0.44006	-18	-415	TCCCACCCTTTAAAACT				CAN71184.1	hypothetical protein VITISV_033417 [Vitis vinifera]	0.0
orange1.1g038481m.g	10.8277	0.496638	-233	-174	TACACACAATTAAAATT				CAN74536.1	hypothetical protein VITISV_023111 [Vitis vinifera]	5e-60
orange1.1g010579m.g	12.9972	0.596147	-446	-157	TCCAAATCTTAAACACT				NP_177185.3	NHL domain-containing protein [Arabidopsis thaliana]	2e-144
orange1.1g011331m.g	10.3557	0.474989	-338	nd	TAAAAACCTTTAAAATC				XP_002268578.2	wee1-like protein kinase-like [Vitis vinifera]	0.0
orange1.1g012209m.g	8.83729	0.405343	-499	-360	TACACCTCCACAAACTT				XP_002517550.1	sulfate transporter, putative [Ricinus communis]	0.0
orange1.1g021465m.g	9.31495	0.427252	-336	nd	TCCACCTATTTCCCATT				XP_002308428.1	predicted protein [Populus trichocarpa]	9e-106
orange1.1g022332m.g	11.1117	0.509664	-426	-355	TACACAAATTAAAAACT				NP_564667.1	thylakoid lumen 18.3 kDa protein [Arabidopsis thaliana]	5e-127
orange1.1g024432m.g	13.228	0.606733	-21	-683	TCCAAATCTTTAAAACC				AAS46232.1	methionine sulfoxide reductase A [Populus trichocarpa x Populus deltoides]	4e-137	J. Biol. Chem. 282 (5), 3367-3378 (2007)
orange1.1g027186m.g	9.72911	0.446249	-350	-313	TACACAAAATTAAAACA				XP_002521074.1	hypothetical protein RCOM_1719350 [Ricinus communis]	4e-62
orange1.1g029811m.g	10.0262	0.459875	-372	-86	TACACAAATCCAAACCT				XP_003552292.1	protein LURP-one-related 15-like [Glycine max]	2e-52
orange1.1g030439m.g	12.6657	0.580942	-209	-1256	TACATATCTTAAAAACT				XP_002285188.1	CASP-like protein At2g28370 [Vitis vinifera]	1e-94
orange1.1g031080m.g	10.7579	0.493436	-144	-79	TCCAAATCACCAAAACC				XP_003600889.1	Early flowering [Medicago truncatula]	2e-24
orange1.1g033125m.g	9.77559	0.44838	-311	-306	TACACATCTGTAAAAAC				XP_002524503.1	conserved hypothetical protein [Ricinus communis]	3e-41
orange1.1g036135m.g	9.12882	0.418715	-203	-171	TACGCATCCTTAAAAAC				XP_002524684.1	hypothetical protein RCOM_1095870 [Ricinus communis]	6e-41
orange1.1g038185m.g	8.85764	0.406276	-401	-398	TAAACCTATATAAACCT				XP_002314312.1	predicted protein [Populus trichocarpa]	2e-26
orange1.1g040203m.g	8.91448	0.408884	-85	-92	TATACACTTCCAAAACT				NP_001234429.1	dicyanin precursor [Solanum lycopersicum]	3e-36
orange1.1g043500m.g	10.5448	0.483662	-450	nd	TATCCATCCCCAAAAAT				CAN74066.1	hypothetical protein VITISV_012055 [Vitis vinifera]	5e-14
orange1.1g044131m.g	11.3192	0.519182	-133	-151	TCAACATCTCCAAAACA				XP_002867333.1	pentatricopeptide repeat-containing protein [Arabidopsis lyrata subsp. lyrata]	0.0
orange1.1g044566m.g	9.81727	0.450292	-447	-611	TAAACATCCTCACAAAT				XP_002320018.1	predicted protein [Populus trichocarpa]	7e-18
orange1.1g044602m.g	8.88879	0.407705	-191	-1331	TACACATTCCCAAAATT				NP_187928.2	ABC-2 type transporter family protein [Arabidopsis thaliana]	0.0
orange1.1g046325m.g	10.1908	0.467425	-224	-1388	TACAAACCTTTAAAAAA				AAF00075.2	RNA-binding protein homolog [Brassica napus]	4e-125
orange1.1g047120m.g	11.8812	0.544959	-409	-328	TACAAATCTTAAAAAAT				XP_002274056.1	pentatricopeptide repeat-containing protein At2g45350, chloroplastic-like [Vitis vinifera]	0.0
a Gene accession code in C. sinensis genome annotarion project (http://www.citrusgenomedb.org/species/clementina/genome1.0 and http://www.citrusgenomedb.org/species/sinensis/genome1.0).
b Score value for the EBE generated by position-specific weight matrix for the PthA3 (see methods).
c Ratio of the score assigned for the EBE to the best possible theoric score for PthA3.
d Distance of the EBE to the annotated transcriptional start site of the corresponding gene.
e Distance of the EBE to the closest putative TATA-box like sequence in the promoter region.
f Computational identified effector binding element (EBE) sequence for PthA3 (see methods)
g Predicted TAL effectors of X. citri or X. aurantifolii also targeting this gene.
h Microarray gene expression comparisons, where the predicted gene targets appeared significantly up/down regulated.
i Fold changes (FC) values found in the microarray analyses
j Best hit orthologous for the gene code (Column A) in C. sinensis genome annotarion project
k Predicted TAL effectors of X. citri or X. aurantifolii targeting an orthologous gene
nd, not determied

## Sheet: PthA4_targets
Additional file 5. Top one hundred best scoring C. sinensis promoters with predicted EBEs for PthA4, grouped by functional category
Target gene codea	Matrix scoreb	Relative scorec	EBE to ATGd	TATA to ATGe	EBE sequencef	Other TALEg	Expression evidenceh	FCi	Gene IDj	Functional category and target description	e-value	References
										ABA synthesis and signaling
orange1.1g044737m.g	9.41593	0.427166	-383	-556	TAAAAAATCATTCTCCCTT				AAP31311.2	ABI3-interacting protein 1 [Callitropsis nootkatensis]	2e-66	Plant Physiol. 161 (1): 179-95 (2013)
orange1.1g018131m.g	10.0705	0.456861	-192	nd	TACAAATTTATTTCCCCTC		PthA2 vs GUS	-2,3	AAV36561.1	RD22-like protein [Vitis vinifera]	6e-152	C R Biol. 331(8):569-78 (2008)
										Terpene/gibberellin synthesis and signaling
orange1.1g045768m.g	9.46678	0.429473	-100	-105	TACAAGCCCACTTCTCCTT				XP_002518790.1	Gibberellin receptor GID1, putative [Ricinus communis]	2e-82
orange1.1g019761m.g	9.71564	0.440763	-133	-106	TCTAACCCATCTCTGTCTT		Xc + ch vs H2O 8 hpi	6,8	ABX10774.1	F-box GID2-like protein [Physcomitrella patens]	1e-17	Plant Cell. 19(10):3058-79 (2007)
orange1.1g017949m.g	9.78116	0.443735	-162	-255	TACAACCTAATTTTTCCCT	PthA1, 2 and 3	PthA4 vs GUS	11,4	AER36089.1	citrus dioxygenase [Citrus limetta]	0	Plant J. 70 (3), 460-470 (2012)
										Cell division and morphogenesis
orange1.1g024897m.g	10.2194	0.463616	-53	-194	TATAAAACCCCCTTAAATT		Xc vs H2O 48 hpi/ Xc + ch vs H2O 8 hpi	3,5 / 3,8	BAD10939.1	14-3-3 protein [Nicotiana tabacum]	7e-153	Plant J. 38 (2), 260-275 (2004)
orange1.1g036200m.g	9.64249	0.437444	-460	-465	TATAAAACTCAATTCCCAT	PthC1			XP_003562759.1	S phase cyclin A-associated protein in the endoplasmic reticulum-like [Brachypodium distachyon]	2e-70
orange1.1g043051m.g	9.61924	0.436389	-152	-267	TAAAAACCTCCACTGCTCA				XP_003602591.1	Cell division protease ftsH-like protein [Medicago truncatula]	0.0
orange1.1g005028m.g	10.6201	0.481795	-42	nd	AACCAAAACCCTTTGCTTC				NP_568133.1	DNA gyrase subunit B [Arabidopsis thaliana]	0.0
orange1.1g003413m.g	10.5576	0.478959	-22	nd	AAAAAATTATAACAGAATC				XP_002511996.1	Chromosome-associated kinesin KIF4A, putative [Ricinus communis]	0.0
orange1.1g048420m.g	10.9019	0.494579	-76	nd	TACAAACATATATTGCTTT		Xc + ch vs H2O 8 hpi	3.7	XP_002265288.1	60S ribosomal export protein NMD3-like [Vitis vinifera]	3e-133
orange1.1g025016m.g	11.5405	0.52355	-317	-87	TCCAATCTAATTTCGCCTT				NP_001147139.1	60S ribosomal protein L7a [Zea mays]	2e-133
orange1.1g026556m.g	16.3485	0.741671	-91	-96	TATAAACCCCTTTTGCCTT	PthA2k, PthC1	Xc + ch vs H2O 8 hpi/ Xc vs H2O 48 hpi	8,8 / 26,8	ADU54137	lateral organ boundaries domain 1 [Populus tremula x Populus alba]	5e-72	Plant Cell 22 (11), 3662-3677 (2010)
										Chromatin remodeling
orange1.1g034144m.g	10.3804	0.47092	-52	-92	TATAAACCCCTCCGCCCTT				ACD76815.1	histone 4 [Capsella bursa-pastoris]	2e-49
orange1.1g028369m.g	10.7935	0.489661	-98	-811	TCCAAACCACTCTTCGCCT				XP_002527784	Histone H1, putative [Ricinus communis]	5e-34
										Cell-wall synthesis and remodelling
orange1.1g018871m.g	10.105	0.458426	-335	-689	TACAAACAAATATTCCTCT		Xc + ch vs H2O 8 hpi	18.7	CAA66034.1	peroxidase [Populus trichocarpa]	5e-146	Plant Mol. Biol. 47 (5), 581-593 (2001)
orange1.1g034483m.g	10.8002	0.489965	-343	-355	TCACAATCTTTCTTTCCTT				XP_003546744.1	glucan endo-1,3-beta-glucosidase-like [Glycine max]	5e-52
orange1.1g018173m.g	12.1869	0.552874	-40	-470	TATAAACACCCTCTTCCTT	PthC1			AAB57670.1	pectinesterase [Citrus sinensis]	0.0
orange1.1g045443m.g	11.4258	0.518346	-149	-101	TACCCACCCTCTTAACCTA				ABK30789.1	xyloglucan endotransglycosylase 3 [Litchi chinensis]	3e-141
										Disease resistance and defence response
orange1.1g031713m.g	10.5833	0.480125	-291	-87	TAAAACCCTCTTTTCTATT	PthA2			NP_001148498.1	ethylene-responsive protein [Zea mays]	6e-47
orange1.1g037548m.g	12.4248	0.563667	-451	nd	TCCACCCATCTCTTTCATA	PthA2			XP_002274577.2	cysteine-rich receptor-like protein kinase 10-like [Vitis vinifera]	0.0
orange1.1g047019m.g	10.3678	0.470349	-436	-290	TACAAGCTTCCTTCTCCAC		PthA2 vs GUS	3,1	AAC39454	(S)-N-methylcoclaurine 3'-hydroxylase [Eschscholzia californica]	1e-16	Plant J. 13 (6), 793-801 (1998)
orange1.1g046669m.g	10.7621	0.488237	-71	-76	TAAATACCTCTCTTCCTCT	PthA2, PthC1			XP_003627008.1	Avr9/Cf-9 rapidly elicited protein 146 [Nicotiana tabacum]	6e-11	Plant Cell 12 (6), 963-977 (2000)
orange1.1g035036m.g	10.2585	0.46539	-306	nd	TCCAACCTTCCCCTGCCTG	PthA2			XP_002512030.1	Flavonol 4'-sulfotransferase, putative [Ricinus communis]	3e-11	FEBS J. 276(13):3559-74 (2009)
orange1.1g042804m.g	9.45265	0.428832	-42	-129	TACAACAACCCCCCACCTC	PthA1			BAB84352.1	lipoxygenase [Citrus jambhiri]	2e-62	Plant Mol. Biol. 53 (1-2), 189-199 (2003)
orange1.1g043749m.g	10.9821	0.498217	-226	-367	TTGCAACCTCTTCTCCCCT				XP_002276124.1	lysM domain-containing GPI-anchored protein 1-like [Vitis vinifera]	2e-33
orange1.1g018835m.g	10.3263	0.468466	-212	-233	TACAACTCCCTTTTTACTC	PthC1	PthC1 vs Gus	-5,8	ADZ55681.1	NAC transcription factor [Setaria italica]	1e-54	Mol. Biotechnol. 49 (2), 138-150 (2011)
orange1.1g025996m.g	10.3282	0.468552	-434	-1128	TACAACCACCTAACACCAT	PthA3			XP_002276338.1	nudix hydrolase 15, mitochondrial [Vitis vinifera]	3e-93	Plant Signal Behav. 3(2): 119–120 (2008)
orange1.1g011106m.g	10.3708	0.470485	-75	-1109	TAAAAACCTCATTCAAATT	PthA2			XP_002283018.1	UDP-glycosyltransferase 92A1 [Vitis vinifera]	0.0
orange1.1g018649m.g	9.51145	0.431499	-52	-103	TATAACCCCATTTTATCTT		PthA4 vs GUS	5.2	XP_003522989.1	xylem cysteine proteinase 2-like [Glycine max]	0.0	Plant Mol. Biol. 64 (1-2), 187-203 (2007); J. Exp. Bot. 57 (6), 1431-1443 (2006)
orange1.1g024517m.g	11.0041	0.499215	-386	-236	TACAACAATCTCCTAACTT		Xc + ch vs H2O 8 hpi	7.6	BAE48662	alcohol dehydrogenase [Prunus mume]	3e-55	Physiol. Plantarum 128, 531-545 (2006)
orange1.1g006381m.g	11.1278	0.504827	-246	nd	TAACAAATTCCCTTCTCTT		PthC1 vs Gus	3,1	CCA29122.1	heat shock protein 70 isoform 3 [Solanum lycopersicum]	0.0	Virus Res. 163 (1), 28-39 (2012)
orange1.1g027094m.g	11.3238	0.513719	-424	-427	TACAAATATCTCCTGCCAA		PthA4 vs GUS	3.1	NP_201042.2	plant invertase/pectin methylesterase inhibitor domain-containing protein [Arabidopsis thaliana]	3e-66	Planta. 2008 Jun;228(1):61-78.
orange1.1g046618m.g	11.7559	0.533322	-129	nd	TATTACAATCTTTTTCCTC				AAN76362.1	serpin-like protein, partial [Citrus x paradisi]	2e-138
orange1.1g039894m.g	9.67025	0.438703	-216	-221	TATAAACCCTTCTTCACTC				NP_683300.2	stigma-specific stig1-like protein [Arabidopsis thaliana]	9e-29	Proc Natl Acad Sci U S A. 106(13):5412-7 (2009)
orange1.1g041440m.g	12.9679	0.588305	-248	-708	TCCAACCACCCTTTCCCAT				XP_003617084.1	Avr9/Cf-9 rapidly elicited protein [Medicago truncatula]	3e-30	Plant Cell 17 (1), 295-310 (2005)
orange1.1g033523m.g	13.344	0.605368	-500	-757	TACAAACCTCTCTTCAAAT				AAG43552.1	Avr9/Cf-9 rapidly elicited protein 169 [Nicotiana tabacum]	9e-07	Plant Cell 12 (6), 963-977 (2000)
orange1.1g047266m.g	12.2024	0.553578	-90	-139	TCAAAACATCCTTACTCTT	PthC2k			XP_002510316.1	BRASSINOSTEROID INSENSITIVE 1-associated receptor kinase 1 precursor, putative [Ricinus communis]	7e-16	Nature 448(7152):497-500 (2007)
orange1.1g040849m.g	10.4867	0.475743	-82	-87	TACAAACATAGTTTATCTT				XP_002871941.1	EF-TU receptor [Arabidopsis lyrata subsp. lyrata]	0.0	Nature 448(7152):497-500 (2007)
orange1.1g048809m.g	11.3892	0.516686	-24	nd	TTGGAATTCCATTGGCAGA				XP_002528174.1	Disease resistance protein RFL1, putative [Ricinus communis]	6e-136
orange1.1g037138m.g	10.3987	0.47175	-188	-190	TAAAAACACATTTTGACTT	PthA1 and 3k			AAN62353.1	NBS-LRR type disease resistance protein [Citrus trifoliata]	0.0	Plant Physiol. 131 (2), 482-492 (2003)
orange1.1g040492m.g	11.7683	0.533884	-156	-766	TACAAAAATATTTTCTCTT				XP_003634735.1	RPM1-interacting protein 4-like [Vitis vinifera]	1e-34	Cell 124(4):803-14 (2006)
										Transcription regulation
orange1.1g012649m.g	9.61198	0.43606	-243	-457	TCCAAATCTCATCTCCTTT	PthA2			XP_002520551.1	eukaryotic translation initiation factor 2c, argonaute group [Ricinus communis]	3e-120
orange1.1g042936m.g	11.1517	0.505911	-117	-171	TAAATACCTCTTTTCACTC	PthA2 and 3			ABD32315.1	CCT [Medicago truncatula] / Zinc finger protein CONSTANS-like protein	6e-55	Genomics 96 (2), 119-127 (2010)
orange1.1g011649m.g	12.0347	0.54597	-130	-106	TCTCAAACAATTTCCCTCT	PthC1			XP_003532146.1	aspartic proteinase nepenthesin-1-like [Glycine max]	3e-98	Plant Cell.9(9):1673-82 (1997)
orange1.1g047722m.g	9.68714	0.43947	-440	-413	TTCAAAACTCTCTCTCCCT				NP_188711.1	GATA transcription factor 29 [Arabidopsis thaliana]	4e-13
orange1.1g037442m.g	10.4172	0.47259	-103	-72	TAAACACCTCCTTCTCACT				XP_002519712.1	mads box protein, putative [Ricinus communis]	1e-61
orange1.1g027552m.g	10.753	0.487824	-45	nd	TAAAACCCTCGCACTCTTT		Xc + ch vs H2O 8 hpi	3.1	XP_003611164.1	DNA-directed RNA polymerase subunit beta [Medicago truncatula]	1e-07
orange1.1g048759m.g	13.813	0.626645	-93	-642	TACAAAACCCATTTGCCCA				NP_566005.1	mTERF family protein [Arabidopsis thaliana]	0.0
orange1.1g047121m.g	11.4451	0.519222	-85	-1500	TAAAAACCGTTTTTTCTTT				ACG44852.1	mTERF family protein [Zea mays]	9e-169
										Carbon/nitrogen metabolism
orange1.1g005131m.g	10.1929	0.462414	-378	-299	TACAAACTCCCTCCATCCT		Xc + ch vs H2O 8 hpi	4.3	ACI62865.1	delta 1-pyrroline-5-carboxylate synthetase [Gossypium arboreum]	0.0	Plant Mol. Biol. 38 (5), 755-764 (1998)
orange1.1g022322m.g	10.4012	0.471864	-285	nd	TACTAACCATCATTCTCTT		PthA4 vs GUS	3.1	AAR06239.1	dicarboxylate/tricarboxylate carrier [Citrus junos]	0.0
orange1.1g011743m.g	10.5912	0.480483	-347	-220	TCCAAAACCATTTTGTCTA				XP_002512591.1	nitrate transporter, putative [Ricinus communis]	0.0	Plant Cell. 15(1):107-17 (2003)
										Secondary metabolism
orange1.1g041959m.g	9.84212	0.4465	-206	-552	TACACAACCATCCTACATC	PthA1			ABI26713	galacturonic acid reductase [Vitis vinifera]	5e-16	J. Plant Physiol. 167 (9), 739-748
										Self incompatibility
orange1.1g045924m.g	10.2625	0.465572	-491	-179	TCTACCCTTATTTTTCCTT				NP_188322.1	self-incompatibility protein S1 family [Arabidopsis thaliana]	3e-33
										Unknown
orange1.1g012136m.g	12.0914	0.548542	-211	nd	TGAACACTTCTTTTATTTT	PthA2			CBW44734.1	putative triacylglycerol lipase 1 [Carica papaya]	0.0
orange1.1g016815m.g	14.5503	0.660093	-129	-357	TACAAACCCCTTTTATATT	PthA2	Xc + ch vs H2O 8 hpi	3.2	XP_002517715.1	nuclease, putative [Ricinus communis]	3e-99
orange1.1g021476m.g	9.51634	0.431721	-424	nd	TTCACACCCCTTCACAATT	PthA2			NP_568839.1	COP9 signalosome complex subunit 6a [Arabidopsis thaliana]	4e-171
orange1.1g043629m.g	9.87805	0.44813	-134	nd	TAAACAACCCATTTTCCTT	PthC2			NP_188595.2	uncharacterized protein [Arabidopsis thaliana]	1e-92
orange1.1g026790m.g	11.4904	0.521277	-54	nd	TATCAAACTCTTTCAACAT	PthA2	PthA4 vs GUS	3.5	XP_002510906.1	ATP-dependent clp protease, putative [Ricinus communis]	3e-94
orange1.1g016015m.g	11.0829	0.50279	-89	-618	TAACCCCCCCTCTCACCCT	PthA2	Xc + ch vs H2O 8 hpi	4.9	XP_002531911.1	ADP,ATP carrier protein, putative [Ricinus communis]	0.0
orange1.1g036624m.g	9.93582	0.450751	-79	-1285	TATAAATCTTTCCTATTCT		Xc + ch vs H2O 8 hpi	3.6	ABT18094.1	FERONIA receptor-like kinase [Brassica oleracea]	0.0
orange1.1g020358m.g	10.6696	0.48404	-165	-150	TACAAACCACGTTCACCAT		PthA4 vs GUS	3.8	NP_194987.2	copper ion binding protein [Arabidopsis thaliana]	4e-12
orange1.1g002807m.g	9.60941	0.435943	-23	nd	TATAAATTTTATTTTCCTT		Xc + ch vs H2O 8 hpi	3.3	NP_172965.1	programmed cell death 6-interacting protein [Arabidopsis thaliana]	0.0
orange1.1g003582m.g	12.3573	0.560605	-256	-319	TACAAAAATCTTCTTCTTA				NP_001185363.1	cyclin-related protein [Arabidopsis thaliana]	3e-77
orange1.1g043280m.g	10.5666	0.479367	-65	-72	TATAAACCCACTTCACATC				XP_003590633.1	predicted ethylene receptor [Medicago truncatula]	1e-16
orange1.1g038426m.g	9.76694	0.44309	-54	-312	TACAAAACCCTCACTCTTT				EID44043.1	DEAD-box helicase [Geobacillus thermoglucosidans TNO-09.020]	0.031
orange1.1g044751m.g	10.1765	0.46167	-23	nd	TATCAATCAACTTTGCTTT				XP_002272597.2	double-stranded RNA-binding protein 4-like [Vitis vinifera]	2e-50
orange1.1g044545m.g	10.3653	0.470235	-296	nd	TCAAAACTACCCTTCCATT				NP_190988.1	late embryogenesis abundant hydroxyproline-rich glycoprotein [Arabidopsis thaliana]	1e-26
orange1.1g021661m.g	10.3737	0.470616	-285	-1431	GCAAACCATCATTTTCCTT				XP_002514141.1	methyltransferase, putative [Ricinus communis]	1e-168
orange1.1g002054m.g	9.96084	0.451886	-145	-463	TAAAACCCTCCTCTCTCTC				XP_002524669.1	polyribonucleotide nucleotidyltransferase, putative [Ricinus communis]	0.0
orange1.1g042188m.g	11.3257	0.513805	-33	-1144	TACAAATCCCCTTGCCTCC				XP_002320018.1	predicted protein [Populus trichocarpa]	4e-07
orange1.1g047703m.g	14.4969	0.657671	-59	-387	TTAAAAACTCTTTTCCCCT				XP_002300160.1	predicted protein [Populus trichocarpa]	3e-07
orange1.1g037079m.g	10.0259	0.454838	-75	nd	TTCACGATTATTTTGTTCT				XP_003609855.1	Ubiquitin carboxyl-terminal hydrolase [Medicago truncatula]	7e-50
orange1.1g045666m.g	11.0625	0.501865	-188	-340	TACAAACAAACTATAACTT				NP_850011.1	uncharacterized protein [Arabidopsis thaliana]	7e-12
orange1.1g013787m.g	10.7259	0.486594	-19	nd	TAAAAACCCTTTCTCCTCC				CBI29026.3	unnamed protein product [Vitis vinifera]	2e-146
orange1.1g018297m.g	11.3551	0.515139	-92	-438	TATAAATCACTTTTTCCTT				CBI28112.3	unnamed protein product [Vitis vinifera]	0.0
orange1.1g004850m.g	10.431	0.473216	-20	-779	TCGAAACTTCCCTTGCCTT				XP_002515245.1	ATP-dependent RNA helicase, putative [Ricinus communis]	0.0
orange1.1g007158m.g	10.676	0.48433	-495	-924	TACCCAAACCTCTCTACTC				XP_002275251.1	cullin-3A [Vitis vinifera]	0.0
orange1.1g026816m.g	10.4657	0.47479	-440	-569	TCCAAAGTCTTTCTCTCTT				NP_001147430.1	rho guanine nucleotide exchange factor [Zea mays]	2e-81
orange1.1g015568m.g	10.9088	0.494892	-43	nd	TAAAAACTTCCTTCTAATT				XP_002275133.2	altered inheritance rate of mitochondria protein 25-like [Vitis vinifera]	1e-169
orange1.1g016817m.g	11.0045	0.499233	-167	nd	TTCCAACCTTCCTTACTTA				XP_002515325.1	ATP binding protein, putative [Ricinus communis]	0.0
orange1.1g042800m.g	11.1675	0.506628	-476	-270	TACAAATTATTTCTACCTT				NP_194697.1	alkaline-phosphatase-like protein [Arabidopsis thaliana]	0.0
orange1.1g041424m.g	11.3588	0.515307	-342	-406	TAGAAACATCTTTTCTCTT				ACT82769.1	polyubiquitin, partial [Nicotiana tabacum].	6e-12	Plant Physiol. 149 (3), 1211-1230 (2009)
orange1.1g011452m.g	11.1961	0.507925	-360	nd	TAAAAACATTTTTTGACTT				NP_566994.1	transducin/WD40 domain-containing protein-like protein [Arabidopsis thaliana]	0.0
orange1.1g005687m.g	11.1485	0.505766	-151	-1366	TCCCAAAACCTCTTCCCGC				XP_003612904.1	Ubiquitin carboxyl-terminal hydrolase [Medicago truncatula]	5e-135
orange1.1g003403m.g	11.5059	0.52198	-22	nd	TTCACATCTCCTCTTCTTT				XP_003625490.1	p-hydroxybenzoic acid efflux pump subunit aaeB [Medicago truncatula]	0.0
orange1.1g015003m.g	11.8856	0.539206	-31	nd	TTGAGATAATTTTTGAAGT				AAL18924.1	acetyl Co-A acetyltransferase [Hevea brasiliensis]	0.0
orange1.1g047993m.g	12.7259	0.577327	-243	nd	TCCAAATCATTTCTCACTT				XP_002528395.1	Alpha-L-fucosidase 2 precursor, putative [Ricinus communis]	3e-91
orange1.1g038908m.g	11.6741	0.529611	-243	-919	TCCAGCACTCTTTTATCTC				NP_565276.1	chaperone DnaJ-domain containing protein [Arabidopsis thaliana]	8e-16
orange1.1g016214m.g	11.5569	0.524294	-265	-794	TAAAAAACTCATCTACCCA				XP_002513101.1	conserved hypothetical protein [Ricinus communis]	6e-144
orange1.1g041586m.g	11.9405	0.541696	-484	-489	TAAAAACATCCTCTTCCTC				XP_002513101.1	conserved hypothetical protein [Ricinus communis]	6e-144
orange1.1g042102m.g	12.4776	0.566062	-311	-316	TAAAACCCTCATTCCCCTC				XP_002516028.1	glycerate dehydrogenase, putative [Ricinus communis]	8e-144
orange1.1g038144m.g	12.7693	0.579296	-82	-132	TAAAAACTTCTTTCTTCCT				ABE65560.1	hypothetical protein At5g26620 [Arabidopsis thaliana]	5e-20
orange1.1g031252m.g	12.9097	0.585665	-27	-240	TACAATCATCTCTTATCTC				XP_003602617.1	NAD(P)H-quinone oxidoreductase subunit [Medicago truncatula]	1e-58
orange1.1g045692m.g	12.3512	0.560328	-173	-188	TACCAACCTCCTCACCATC				XP_002526696.1	protein phosphatase-2c, putative [Ricinus communis]	3e-160
orange1.1g013089m.g	14.5376	0.659517	-80	nd	TCCAAGCATCCTTTTCCCT				ACA04978.1	GPI-anchored protein [Bambusa oldhamii]	0.0
orange1.1g045516m.g	15.3468	0.696227	-41	nd	TAACGGCATTTTTTGCTTT				XP_003607240.1	RNA-binding protein [Medicago truncatula]	2e-75
a Gene accession code in C. sinensis genome annotarion project (http://www.citrusgenomedb.org/species/clementina/genome1.0 and http://www.citrusgenomedb.org/species/sinensis/genome1.0).
b Score value for the EBE generated by position-specific weight matrix for the PthA4 (see methods).
c Ratio of the score assigned for the EBE to the best possible theoric score for PthA4.
d Distance of the EBE to the annotated transcriptional start site of the corresponding gene.
e Distance of the EBE to the closest putative TATA-box like sequence in the promoter region.
f Computational identified effector binding element (EBE) sequence for PthA4 (see methods)
g Predicted TAL effectors of X. citri or X. aurantifolii also targeting this gene.
h Microarray gene expression comparisons, where the predicted gene targets appeared significantly up/down regulated.
i Fold changes (FC) values found in the microarray analyses
j Best hit orthologous for the gene code (Column A) in C. sinensis genome annotarion project
k Predicted TAL effectors of X. citri or X. aurantifolii targeting an orthologous gene
nd, not determied

## Sheet: PthC1_targets
Additional file 5. Top one hundred best scoring C. sinensis promoters with predicted EBEs for PthC1, grouped by functional category
Target gene codea	Matrix scoreb	Relative scorec	EBE to ATGd	TATA to ATGe	EBE sequencef	Other TALEg	Expression evidenceh	FCi	Gene IDj	Functional category and target description	e-value	References
										Terpene/gibberellin synthesis and signaling
orange1.1g011835m.g	10.6046	0.443171	-48	nd	TCACCATAAAAGTCCCTTC				BAE93359.1	lycopene epsilon-cyclase [Citrus unshiu]	0.0	Plant Physiol. 134 (2), 824-837 (2004)
orange1.1g019624m.g	9.49311	0.396722	-95	nd	TCTCTATATAAGCACCTTA				XP_002527569.1	Gibberellin receptor GID1, putative [Ricinus communis]	1e-63
										Auxin synthesis, mobilization and signaling
orange1.1g035902m.g	11.3048	0.472433	-462	-461	TATCCATAAAAATCCTTCT				ACX33888	flavin monooxygenase-like protein [Solanum lycopersicum]	1e-107	Plant Physiol. Biochem. 49 (7), 782-791 (2011)
orange1.1g035488m.g	10.3724	0.433467	-235	-264	TCTCCACACAAATCCCGCT				ACX33887	flavin monooxygenase-like protein [Solanum lycopersicum]	0.0	Plant Physiol. Biochem. 49 (7), 782-791 (2011)
orange1.1g018782m.g	9.38491	0.3922	-28	-1382	TCTCAAAATCACCACCACC				ABL85032.1	auxin efflux carrier [Brachypodium sylvaticum]	3e-48
orange1.1g040988m.g	9.5505	0.39912	-89	-92	TATAAATATCACCCCCTTG				XP_003593664.1	Auxin response factor [Medicago truncatula]	7e-05
orange1.1g040932m.g	10.4834	0.438106	-145	-142	TAACCCTATAAATACCTCC				XP_003604019.1	Auxin-induced protein 6B [Medicago truncatula]	6e-41
orange1.1g019173m.g	11.092	0.46354	-133	nd	TCCACATCCAACCACATCC				XP_002278643.1	auxin-induced protein PCNT115 [Vitis vinifera]	1e-180
										Cell division and morphogenesis
orange1.1g011573m.g	10.8342	0.452766	-130	-555	TCCCAACCAAACACCACCT		PthA2 and 4 vs GUS/ Xc + ch vs H2O 8 hpi	4,0 / 15,5 / 14	CAH10209.1	Cell Division Protein AAA ATPase family [Triticum aestivum]	5e-178
orange1.1g020177m.g	12.4778	0.521453	-179	-217	TATCCCTATCACTCTCCCT				CAB61221	cyclin D1 [Antirrhinum majus]	1e-144	Plant Physiol. 122 (4), 1137-1148 (2000)
orange1.1g041266m.g	12.4074	0.518511	-305	-118	TTTCCACATAACTCAATTT				NP_001234328	self-pruning interacting protein 1 [Solanum lycopersicum]	0.0002	Plant Cell 13 (12), 2687-2702 (2001)
orange1.1g036200m.g	9.85957	0.412036	-448	-465	TTCCCATTTCCCTCCCCTC	PthA4			XP_003562759.1	S phase cyclin A-associated protein in the endoplasmic reticulum-like [Brachypodium distachyon]	2e-70
orange1.1g015627m.g	11.9269	0.498431	-483	-464	TCCCCATCCAAACCCCTCC				CAB95727	transcription factor E2F [Daucus carota]	1e-157	J. Biol. Chem. 275 (25), 19258-19267 (2000); FEBS Lett. 460 (1), 117-122 (1999)
orange1.1g010756m.g	12.243	0.511641	-92	-88	TTCATATATACATCAGTCT				AAC25423	calcium-dependent protein kinase [Nicotiana tabacum]	0.0	Plant Mol. Biol. 39 (5), 991-1001 (1999); Plant Mol Biol. 52(5):1011-24 (2003)
orange1.1g026556m.g	14.9886	0.626381	-97	-96	TCTCTATATAAACCCCTTT	PthA3k, PthA4	Xc vs XaC 48 hpi/ Xc vs H2O 48 hpi	14,7 / 26,8	ADU54137	lateral organ boundaries domain 1 [Populus tremula x Populus alba]	5e-72	Plant Cell 22 (11), 3662-3677 (2010)
										Cell-wall synthesis and remodelling
orange1.1g018173m.g	11.8673	0.49594	-46	-470	TCTCTATATAAACACCCTC	PthA4			AAB57670.1	pectinesterase [Citrus sinensis]	0.0
orange1.1g012705m.g	13.8182	0.577469	-122	-259	TCTTACAAGCACTCCCTTT				XP_002514720.1	Xyloglucan 6-xylosyltransferase, putative [Ricinus communis]	0.0
orange1.1g046652m.g	13.5694	0.567072	-82	-1077	TCTCAATCTCACTCTCTTT				XP_002532518.1	Xyloglucan galactosyltransferase KATAMARI1, putative [Ricinus communis]	0.0
orange1.1g042396m.g	9.85388	0.411798	-291	-892	TCTCCATCAAATCATCTTT				AAN10199.1	endoxylanase [Carica papaya]	0.0
orange1.1g037583m.g	11.7167	0.489646	-203	-220	TCACCCAATAACCCACTTT		Xa vs H2O 48 hpi	3.4	XP_003607845.1	Glucan endo-1,3-beta-glucosidase [Medicago truncatula]	0.0
										Disease resistance and defence response
orange1.1g046669m.g	10.0321	0.419246	-75	-76	TCTTTAAATACCTCTCTTC	PthA2 and 4			XP_003627008.1	Avr9/Cf-9 rapidly elicited protein 146 [Nicotiana tabacum]	6e-11	Plant Cell 12 (6), 963-977 (2000)
orange1.1g016103m.g	9.81899	0.41034	-154	-153	TCACCATAAAACTCACTGC				AAV92904.1	Avr9/Cf-9 rapidly elicited protein 246, partial [Nicotiana tabacum]	2e-82
orange1.1g041119m.g	10.0546	0.420186	-26	-172	TCTCCATATACCACAACAT				ADE41132	AP2 domain class transcription factor [Malus x domestica]	1e-61	Plant Physiol. 153 (1), 294-305 (2010)
orange1.1g043267m.g	9.80156	0.409612	-164	-146	TCTACATCAAACTCTCATT				XP_002512318.1	BRASSINOSTEROID INSENSITIVE 1-associated receptor kinase 1 precursor [Ricinus communis]	0.0
orange1.1g039072m.g	11.7702	0.491882	-121	-256	TATCAATCACACTCCTTTT				AEV53942	cc-nbs-lrr resistance protein RB [Solanum stoloniferum]	1e-09	PLoS Pathog. 8(3):e1002595 (2012)
orange1.1g048216m.g	12.3667	0.51681	-450	-1146	TCTCAATATAATTCCTCTT				ABB88855	NBS-LRR disease resistance protein [Oryza sativa Indica Group]	2e-16	Genetics 172 (3), 1901-1914 (2006)
orange1.1g048151m.g	9.56408	0.399687	-116	-115	TCCCTATATAAACCCCTTG				CAA47374	PR1b [Nicotiana tabacum]	4e-51	Plant Mol. Biol. 19 (4), 589-599 (1992); Nucleic Acids Res. 16 (20), 9861 (1988)
orange1.1g011687m.g	10.7237	0.448148	-389	-510	TTCCTCCATACCTCCATTA	PthA2	Xc + ch vs H2O 8 hpi	3.2	XP_002521042.1	UDP-glucosyltransferase, putative [Ricinus communis]	0.0	Plant Physiol. 151 (3), 1048-1065 (2009) UDP-glucosyl transferase [Phaseolus vulgaris] ACZ74670
orange1.1g007099m.g	9.29742	0.388544	-337	-860	TCCCCATCCCCCTCCCCCT		XaC vs H2O 6 and 48 hpi	4,7 / 7,0	ACQ76807	WRKY transcription factor 42 [Brassica napus]	0.0	BMC Plant Biol. 9, 68 (2009); J. Plant Physiol. 164 (8), 969-979 (2007)
orange1.1g025824m.g	10.3495	0.43251	-51	-780	TTCCCATATAAACCCCATC		XaC vs H2O 6 hpi/Xc_Xa 48 hpi	4,0 / 6,0	ABE41833	caffeoyl-CoA 3-O-methyltransferase [Brassica rapa]	5e-168	J. Integr. Plant Biol. 49 (7), 993-1002 (2007)
orange1.1g045101m.g	10.6028	0.443096	-125	-969	TCTCAACCCAAATTCCTCT				ACV52578	late embryogenesis-like protein, partial [Nicotiana benthamiana]	1e-56	J Exp Bot. 63(7):2421-35 (2012)
orange1.1g018835m.g	12.0006	0.501511	-218	-233	ATTCCATACAACTCCCTTT	PthA4	PthC1 vs Gus	-5,8	ADZ55681.1	NAC transcription factor [Setaria italica]	1e-54	Mol. Biotechnol. 49 (2), 138-150 (2011)
orange1.1g043027m.g	10.6913	0.446794	-72	-917	TCTTCAAATAAACTCCTCT				ABQ42566.1	thaumatin-like protein [Actinidia deliciosa]	4e-86
orange1.1g042296m.g	11.7992	0.493094	-401	-364	TTCCCATAACACTCCCCTC				AAT08953	CC-NBS-LRR [Helianthus annuus]	0.0	Theor. Appl. Genet. 109 (1), 176-185 (2004)
										Transcription regulation
orange1.1g038601m.g	9.8117	0.410036	-192	-86	TCCCCACATACTCACCTTA				ACI12883	R1MYB1 protein [Saccharum hybrid cultivar Q117]	2e-62	Planta 229 (3), 549-558 (2009)
orange1.1g037502m.g	10.4915	0.438445	-257	-1313	TCTCTCAATACCTTCCTTT				ADL36651.1	C3HL domain class transcription factor [Malus x domestica]	0.0
orange1.1g043458m.g	10.1824	0.425527	-62	-150	TCTTCCCACTCATCCATCT				AEV43364.1	VirE2-interacting protein 2-like protein [Citrus sinensis]	0.0	PLoS One 7(2): e32305
orange1.1g039494m.g	17.4338	0.728567	-134	nd	TCCTCCTATAAATTCATCC				XP_002519714.1	mads box protein, putative [Ricinus communis]	3e-27
										Carbon/nitrogen metabolism
orange1.1g010897m.g	9.30684	0.388937	-452	-148	CTTCCCCATAACTCCCACT				AAC24195.1	glutamate decarboxylase isozyme 1 [Nicotiana tabacum]	0.0	Plant Mol. Biol. 27 (6), 1143-1151 (1995)
orange1.1g010317m.g	9.51752	0.397742	-266	-1187	TATCCATAAAACTAATATT				XP_002514303.1	sugar transporter, putative [Ricinus communis]	0.0
orange1.1g042534m.g	10.0843	0.421428	-39	-301	TCAAAATATCATTCTCTCC				XP_003635479.1	6-phosphofructokinase 2-like [Vitis vinifera]	0.0
orange1.1g024472m.g	9.62554	0.402256	-169	-170	TCCATATATACCCCCAATC				XP_002266571.1	isoaspartyl peptidase/L-asparaginase 1 [Vitis vinifera]	6e-122
orange1.1g042063m.g	10.1821	0.425515	-126	-108	TCTTCATAACCCAACCTTT				NP_001233878.1	isocitrate lyase [Solanum lycopersicum]	0.0
orange1.1g012492m.g	10.6206	0.44384	-460	-457	TTTCCCTATAAACCCCCAT				NP_568394.2	Monogalactosyldiacylglycerol synthase 2 [Arabidopsis thaliana]	0.0
orange1.1g010850m.g	11.948	0.499313	-132	-267	TCTCAATATAATCTCTACA				XP_002519253.1	galactokinase, putative [Ricinus communis]	0.0
orange1.1g016062m.g	13.2589	0.554096	-280	nd	TCTTTATCTTCTTCCTTTT				XP_002525942.1	UDP-glucuronosyltransferase, putative [Ricinus communis]	1e-133	BMC Genomics 13 (1), 175 (2012)
										Secondary metabolism
orange1.1g023649m.g	12.0676	0.504311	-386	nd	TTTCCATTTACCTCACTTA				NP_001238390.1	chalcone isomerase 3-like [Glycine max]	7e-98	Plant Physiol. 137 (4), 1375-1388 (2005)
orange1.1g037896m.g	12.8773	0.538148	-250	-121	TCCCCACATCACCCTCATT	PthA1			ABI26713.1	galacturonic acid reductase [Vitis vinifera]	3e-83
orange1.1g035933m.g	11.216	0.468722	-345	-72	TCTTCCTTTCACACCCTCA		Xc vs XaC 6 and 48 hpi/ PthA4 vs GUS	-2.8/ -3.0 / 5,6	XP_003550168.1	6-hydroxynicotinate 3-monooxygenase-like [Glycine max]	1e-165
orange1.1g024441m.g	11.7246	0.489977	-182	-1213	TCCACCCATCACCCCATTT				AEC11889	MYB transcription factor ODO1 [Petunia axillaris]	9e-113	Curr Biol. 21(9):730-9 (2011)
										Ion transport
orange1.1g003778m.g	9.39643	0.392681	-172	-160	TCTCCACTTCACCCCCATA				AAR99483	pho1-like protein [Arabidopsis thaliana]	0.0	Plant Cell 14 (4), 889-902 (2002)
orange1.1g043481m.g	9.67107	0.404159	-334	-331	TTCTCATATAAACCCCTTC	PthA2			AAY43006	Na+/H+ antiporter [Glycine max]	3e-150	Plant Cell Environ. 29 (6), 1122-1137 (2006); Plant Cell Physiol. 45 (5), 600-607 (2004)
										Self incompatibility
orange1.1g041631m.g	11.2848	0.471597	-270	-1377	TCTACATATAAACCCAATC				BAJ24877	S-locus linked F-box protein type-6 [Petunia x hybrida]	2e-26	Science 330 (6005), 796-799 (2010)
										Unknown
orange1.1g007766m.g	12.2353	0.511319	-327	-901	TCTAAATATAACTCAATTC	PthA1			NP_001152103.1	nodulin-like protein [Zea mays]	0.0
orange1.1g003955m.g	15.2059	0.635462	-63	-437	TCTCCCTATAACTCTCTCT	PthA1			XP_002322772.1	predicted protein [Populus trichocarpa]	0
orange1.1g020021m.g	9.62534	0.402247	-284	nd	TATCCATAACACTACATAT	PthA1			NP_569031.1	transducin/WD40 domain-containing protein [Arabidopsis thaliana]	0
orange1.1g011649m.g	12.0005	0.501507	-130	-106	TCTCAAACAATTTCCCTCT	PthA4			XP_003532146.1	aspartic proteinase nepenthesin-1-like [Glycine max]	3e-98
orange1.1g037255m.g	12.1908	0.509459	-98	-153	TCACCAAATCACCCATTTT		Xc vs XaC 48 hpi/PthA4 vs GUS/Xc vs H2O 48 hpi	3.5 / 4.9 / 3.5	XP_002517910.1	conserved hypothetical protein [Ricinus communis]	3e-38
orange1.1g037384m.g	9.71704	0.40608	-137	-136	TTCCTATATAAATCACTTC				XP_002524759.1	lipid binding protein, putative [Ricinus communis]	8e-50
orange1.1g009278m.g	11.7059	0.489195	-283	-600	TAACCAAACAACCCACTTT		Xc + ch vs H2O 8 hpi	3.2	XP_002509580.1	heat shock protein 70 (HSP70)-interacting protein, putative [Ricinus communis]	0.0
orange1.1g042627m.g	12.8011	0.534964	-36	-87	TATCCATATCACTCTCTCT		Xc + ch vs H2O 8 hpi	7.1	XP_003546451.1	homeobox-leucine zipper protein HAT14-like [Glycine max]	2e-58
orange1.1g039926m.g	9.49848	0.396946	-144	-121	TCTCTCTCTCTCTCTCTTT		XaC vs H2O 6 hpi	3.6	XP_003544719.1	pirin-like protein-like [Glycine max]	1e-176
orange1.1g037991m.g	9.42114	0.393714	-215	-287	TCACTCCACAACTTCCCTT				ADN34072.1	ubiquitin-protein ligase [Cucumis melo subsp. melo]	0.0
orange1.1g001583m.g	10.1397	0.423743	-347	-275	TCTTCATAAACCACCATTT				XP_002532897.1	ubiquitin-protein ligase, putative [Ricinus communis]	0.0
orange1.1g022965m.g	11.1697	0.466787	-243	-364	TCTACATATACATCATTTT				XP_003559474.1	E3 ubiquitin-protein ligase FANCL-like [Brachypodium distachyon]	6e-104
orange1.1g047083m.g	13.5288	0.565375	-210	-209	TCTCCATATAACCTCCTCA				XP_003593755.1	F-box/kelch-repeat protein [Medicago truncatula]	3e-05
orange1.1g011352m.g	9.66238	0.403795	-237	nd	TCCCCATACAAATCCCGAA				XP_002279715.1	probable 26S proteasome non-ATPase regulatory subunit 3 [Vitis vinifera]	0.0
orange1.1g037094m.g	9.60797	0.401522	-325	nd	TCTCACTCAAAATACCTTT				XP_002511308.1	conserved hypothetical protein [Ricinus communis]	4e-155
orange1.1g036533m.g	9.79778	0.409454	-32	nd	TCTTCACGCCCCTCTCTCT				XP_002526291.1	conserved hypothetical protein [Ricinus communis]	6e-37
orange1.1g019926m.g	11.6042	0.484945	-167	-868	TCTCCATCTACTTCACTTC				XP_002519544.1	conserved hypothetical protein [Ricinus communis]	3e-136
orange1.1g039417m.g	11.9362	0.498819	-68	-67	TCTCTATATAAAACCCTAT				XP_002519746.1	conserved hypothetical protein [Ricinus communis]	1e-34
orange1.1g048297m.g	13.0622	0.545875	-173	-182	TATCTATCTAACTCCCTTC				XP_002522127.1	conserved hypothetical protein [Ricinus communis]	0.018
orange1.1g021017m.g	9.90265	0.413836	-62	-227	TCTTTAAATCAATCCCTCT				XP_002306483.1	predicted protein [Populus trichocarpa]	1e-168
orange1.1g016441m.g	9.92174	0.414634	-180	nd	TCTTCCCAAAACACCCTTC				XP_002304372.1	predicted protein [Populus trichocarpa]	1e-108
orange1.1g030384m.g	10.6964	0.447008	-208	-143	TAACAAAACAACTCCCTAT				XP_002308920.1	predicted protein [Populus trichocarpa]	4e-26
orange1.1g022066m.g	12.1584	0.508105	-58	-1238	TCTCAATCAAACTCCCTCA				XP_002325841.1	predicted protein [Populus trichocarpa]	4e-76
orange1.1g028615m.g	12.731	0.532034	-56	-92	TATCTCTCTCACTTCTTTT				XP_002315542.1	predicted protein [Populus trichocarpa]	6e-79
orange1.1g043880m.g	13.683	0.571819	-215	-184	TCCCCATACAAAACCCTCC				XP_002531003.1	phospholipase C, putative [Ricinus communis]	0.0
orange1.1g037508m.g	9.52567	0.398082	-265	-264	TCTCCATATATATCTCTCT				XP_002510128.1	RNA binding protein, putative [Ricinus communis]	1e-108
orange1.1g046414m.g	9.61976	0.402014	-455	-275	TCCACATCTAACCACATCC				XP_002533597.1	Protein bem46, putative [Ricinus communis]	0.0
orange1.1g019146m.g	10.1092	0.422468	-37	-73	GCTCCATCTAAAACCCTTC				NP_172836.1	restriction endonuclease, type II-like protein [Arabidopsis thaliana]	5e-73
orange1.1g036968m.g	9.60677	0.401471	-97	-751	TCCAAATCAAACTCACTTC				ACU18958.1	unknown [Glycine max]	3e-167
orange1.1g033265m.g	9.77639	0.40856	-54	-408	TCTCTATATAAAAACCCTC				CBI21556.3	unnamed protein product [Vitis vinifera]	1e-13
orange1.1g039833m.g	10.1348	0.423538	-113	-142	TCTTCCCCTCCCTCCCTCT				ABC59078.1	cytochrome P450 monooxygenase CYP72A59 [Medicago truncatula]	4e-41
orange1.1g027047m.g	10.5223	0.439732	-85	nd	TTTCGGCAAAAATAGATTT				XP_002511183.1	deoxycytidylate deaminase, putative [Ricinus communis]	2e-114
orange1.1g045610m.g	10.2396	0.427918	-150	-297	TCTCTCTCTCTCTCTCTTT				XP_003634495.1	protein MKS1-like [Vitis vinifera]	2e-42
orange1.1g022676m.g	10.6634	0.445629	-78	-398	TTTCCACATCCACCCATTC				NP_180809.2	Stress responsive alpha-beta barrel domain protein [Arabidopsis thaliana]	2e-101
orange1.1g008039m.g	10.4529	0.436832	-97	-1198	TCTCCACAACCTTCCCCTT				NP_191816.1	tetratricopeptide repeat-containing protein [Arabidopsis thaliana]	0.0
orange1.1g000986m.g	11.2805	0.471417	-319	nd	TCCAAATATAATCCTATTT				XP_002327449.1	aminophospholipid ATPase [Populus trichocarpa]	0.0
orange1.1g045836m.g	10.9504	0.457622	-242	-574	TCCACATCCAACTACATCC				NP_176758.1	glutathione S-transferase [Arabidopsis thaliana]	1e-82
orange1.1g040736m.g	10.5896	0.442544	-480	-611	TCTCACTCCAACTCCACAC				NP_565745.1	serine protease [Arabidopsis thaliana]	1e-175
orange1.1g038710m.g	11.564	0.483265	-28	-506	TCTCTCTCTCTCTCTCTTC				BAC41936.1	GPI-anchored protein [Arabidopsis thaliana]	0.0
orange1.1g022907m.g	12.0566	0.503851	-84	-81	TCAACATATAAATCACCTT				XP_002534452.1	proteasome inhibitor, putative [Ricinus communis]	3e-103
orange1.1g005433m.g	12.1913	0.50948	-306	-751	TCTCCACAAAACAACCTCA				XP_002533306.1	aldehyde dehydrogenase, putative [Ricinus communis]	0.0
orange1.1g035940m.g	13.1346	0.548901	-71	-571	TCTCAATTCACCCCCCTCT				CAN75599.1	hypothetical protein VITISV_025756 [Vitis vinifera]	3e-43
orange1.1g020710m.g	13.1137	0.548028	-308	nd	TCTAAATATAAACCCATTT				AAF70243.1	S-adenosyl-L-methionine Mg-protoporphyrin IX methyltranserase [Nicotiana tabacum]	2e-145
orange1.1g045948m.g	12.4296	0.519439	-220	-204	TCAAAATATCACCACCCCT				CAB81026.1	small nuclear ribonucleoprotein homolog [Arabidopsis thaliana]	8e-49
orange1.1g044648m.g	13.7854	0.576098	-153	-152	TATCTATATAAATCCCTTT				NP_001237237.1	uncharacterized protein LOC100306593 [Glycine max]	6e-14
orange1.1g009850m.g	10.4586	0.43707	-109	-160	TCTCCCTCCACTTCTCTTC				NP_190696.1	tetratricopeptide repeat domain-containing protein [Arabidopsis thaliana]	0.0
a Gene accession code in C. sinensis genome annotarion project (http://www.citrusgenomedb.org/species/clementina/genome1.0 and http://www.citrusgenomedb.org/species/sinensis/genome1.0).
b Score value for the EBE generated by position-specific weight matrix for the PthC1 (see methods).
c Ratio of the score assigned for the EBE to the best possible theoric score for PthC1.
d Distance of the EBE to the annotated transcriptional start site of the corresponding gene.
e Distance of the EBE to the closest putative TATA-box like sequence in the promoter region.
f Computational identified effector binding element (EBE) sequence for PthC1 (see methods)
g Predicted TAL effectors of X. citri or X. aurantifolii also targeting this gene.
h Microarray gene expression comparisons, where the predicted gene targets appeared significantly up/down regulated.
i Fold changes (FC) values found in the microarray analyses
j Best hit orthologous for the gene code (Column A) in C. sinensis genome annotarion project
nd, not determied

## Sheet: PthC2_targets
Additional file 5. Top one hundred best scoring C. sinensis promoters with predicted EBEs for PthC2, grouped by functional category
Target gene codea	Matrix scoreb	Relative scorec	EBE to ATGd	TATA to ATGe	EBE sequencef	Other TALEg	Expression evidenceh	FCi	Gene IDj	Functional category and target description	e-value	References
										Terpene/gibberellin synthesis and signaling
orange1.1g011030m.g	12.1184	0.583791	-401	-491	TAAACAACCTACTCTC		Xc vs XaC 48 hpi	-6.6	CAC80883	geraniol 10-hydroxylase [Catharanthus roseus]	0.0	FEBS Lett. 508 (2), 215-220 (2001)
										Auxin synthesis, mobilization and signaling
orange1.1g030768m.g	10.0315	0.483257	-444	-264	TAAAAAATCCACTCTC				XP_002511675.1	Auxin-induced protein X10A, putative [Ricinus communis]	8e-83
orange1.1g030553m.g	11.5313	0.555508	-285	nd	TAAATAACACAAATTT				ABQ42152.1	putative auxin-regulated protein [Sonneratia alba]	2e-57
										Cell division and morphogenesis
orange1.1g006836m.g	9.44275	0.454895	-214	nd	TAAATAAAAAACCATT	PthA3			XP_003539902.1	CDKAL1-like protein-like [Glycine max]	0.0
orange1.1g021982m.g	9.3384	0.449868	-66	nd	TAAATTCCCCACTCCT		PthA4 vs GUS	5.7	CAA65982	cyclin-dependent kinase cdc2MsF [Medicago sativa]	0.0	Plant Cell 9 (2), 223-235 (1997)
orange1.1g020467m.g	10.2613	0.494328	-199	-202	TAAATAAACCAACCTA				NP_194627.1	cyclin-dependent kinase F-1 [Arabidopsis thaliana]	5e-142
orange1.1g034078m.g	9.11976	0.439335	-117	-122	TAAATACCCACATCTT		PthA2 vs GUS/ PthA4 vs GUS	5,4 / 11,8	CAB45241	Gibberellin-regulated protein GEG [Gerbera hybrid cultivar]	5e-36	Plant Cell 11 (6), 1093-1104 (1999)
orange1.1g035594m.g	9.12916	0.439788	-449	-458	TACATAACACCACTTT				AEL30893	STENOFOLIA 1 [Nicotiana sylvestris]	2e-64	Plant Cell 23 (6), 2125-2142 (2011)
orange1.1g035624m.g	9.16242	0.44139	-321	-365	TAAACAAACCACAACT				AAX49538.1	cation/H+ exchanger [Arabidopsis thaliana]	7e-125	Plant Physiol. 136 (1), 2532-2547 (2004)
orange1.1g003575m.g	9.23388	0.444833	-60	-65	TAAACAAACCCCCATT		PthA4 vs GUS	4.8	CAA71816	ribonucleotide reductase [Nicotiana tabacum].	0.0	Plant Mol. Biol. 38 (5), 797-806 (1998)
orange1.1g045071m.g	9.85925	0.474959	-66	-134	TCAAAAACCAACTTCT				AAD01204.1	stamina pistilloidia [Pisum sativum]	0.0	Plant Cell 13 (1), 31-46 (2001)
orange1.1g013335m.g	9.05305	0.436121	-481	-833	AGAGAGAGAAACTAAA		PthA4 vs GUS	4.9	CAM58986.1	beta tubulin 8 [Hordeum vulgare subsp. vulgare]	0.0
										Chromatin remodeling
orange1.1g031418m.g	11.2641	0.542636	-344	-196	AAAGGCAATGGAAAGA				XP_002285184.1	chromatin modification-related protein eaf6 [Vitis vinifera]/ histone acetyl transferase	9e-64
orange1.1g012334m.g	9.09151	0.437974	-95	-1251	GCAATCTCAAACAGGC				XP_002300622.1	chromatin remodeling complex subunit [Populus trichocarpa]	5e-179
										Cell-wall synthesis and remodelling
orange1.1g023555m.g	13.6983	0.659901	-187	-65	AAAGTATGGGGCACTG				S39508	alcohol dehydrogenase homolog, ripening-related - tomato (fragment)	1e-114	Plant Mol. Biol. 23 (1), 193-207 (1993)
orange1.1g007830m.g	9.14039	0.440329	-110	-87	AGATTAACGAAGAAGC				XP_002532945.1	Pectinesterase-3 precursor, putative [Ricinus communis]	0.0	Genet Mol Res. 11(3):3186-3197 (2012)
orange1.1g008592m.g	9.78621	0.471441	-189	-194	GACCAAATTTGCAATT				AAB17194	laccase [Liriodendron tulipifera]	0.0	Plant Mol. Biol. 40 (1), 23-35 (1999)
orange1.1g009598m.g	9.24595	0.445414	-295	-216	CTTCATCAACTTAACT				AAC99312.1	fatty acid elongase 3-ketoacyl-CoA synthase 1 [Arabidopsis thaliana]	0.0	Plant J. 17 (2), 119-130 (1999)
										Disease resistance and defence response
orange1.1g045684m.g	10.2161	0.49215	-38	-127	TGCTCTGCTTTATAAA		Xc + ch vs H2O 8 hpi/ XaC vs H2O 48 hpi	14,1 / 5,2	ADE41124	AP2 domain class transcription factor [Malus x domestica]	1e-30	Plant Physiol. 153 (1), 294-305 (2010); J. Plant Physiol. 168 (4), 375-381 (2011); Plant Cell 20 (11), 3136-3147 (2008); EMBO J. 16 (11), 3207-3218 (1997)
orange1.1g044938m.g	9.11188	0.438955	-55	-406	AAGGAATAGGAAATAT		XaC vs H2O 48 hpi/ PthC1 vs GUS	7,1 / 4,0	ACJ54440.1	AP2/EREBP transcription factor Pti4 [Solanum tuberosum]	3e-77	Plant Cell 20 (11), 3136-3147 (2008); EMBO J. 16 (11), 3207-3218 (1997)
orange1.1g045209m.g	9.30733	0.448371	-145	-275	ATCAATCCTCATATTT				AAX19036.1	LRR receptor-like protein kinase Hcr2-p7.7 [Solanum pimpinellifolium]	0.0	Proc. Natl. Acad. Sci. U.S.A. 101 (50), 17444-17449 (2004); Plant Cell 10 (11), 1915-1925 (1998)
orange1.1g040845m.g	11.9439	0.575385	-172	-757	AAAAAAAAAATATAGA				ABD36510	LRR receptor kinase TRKc [Oryza sativa Indica Group]	7e-174	Plant Physiol. 140 (3), 998-1008 (2006)
orange1.1g033523m.g	10.1314	0.48807	-24	nd	CCTCTCCTTCTTTAAT	PthA2 and 4			AAG43552.1	Avr9/Cf-9 rapidly elicited protein 169 [Nicotiana tabacum]	9e-07	Plant Cell 12 (6), 963-977 (2000)
orange1.1g048061m.g	9.76468	0.470403	-78	-83	ATTTCTAAGAGGAAAA				XP_002317879.1	cc-nbs-lrr resistance protein [Populus trichocarpa]	9e-08
orange1.1g044920m.g	9.43036	0.454298	-144	-353	ATATATACATGCGCGC				AEY11296.1	pathogenesis-related protein PR10 [Nicotiana tabacum]	1e-54
orange1.1g035104m.g	9.26174	0.446175	-250	-419	TTTATTATTACCATCT				XP_002325496.1	tir-nbs-lrr resistance protein [Populus trichocarpa]	2e-19
orange1.1g041592m.g	9.64306	0.464544	-217	nd	CGAACCCTTGCACTCA				AAX20033.1	GDSL-lipase protein [Capsicum annuum]	1e-138	Biochem. Biophys. Res. Commun. 374 (4), 693-698 (2008); Planta 227 (3), 539-558 (2008)
orange1.1g042871m.g	9.8238	0.473251	-408	-144	TTGTTAATCAGAAAAG				ABF81696.1	serine/threonine kinase protein [Zea mays]	2e-113
orange1.1g020831m.g	9.72193	0.468344	-271	-342	CCGCCATCACTTTCTC		Xc + ch vs H2O 8 hpi	8.7	ACI14400.1	WRKY40-1 transcription factor [Brassica napus]	6e-110	BMC Genomics 12 (1), 471 (2011); BMC Plant Biol. 9, 68 (2009);
orange1.1g013437m.g	9.80204	0.472203	-42	-372	AATACCCAGAAAAATC		XaC vs H2O 48 hpi/ PthA2 and 4 vs GUS	15,3 / 3,4 / 6,5	BAB16426	EIG-I24 [Nicotiana tabacum]	0.0	J. Gen. Plant Pathol. 67, 89-96 (2001)
orange1.1g034459m.g	10.1902	0.490902	-329	-1263	GAAAACGATTACAATT		Xc vs XaC 6 hpi/ Xc + ch vs H2O 8 hpi	4,7 / 10,7	AAG43557.1	Avr9/Cf-9 rapidly elicited protein 65 [Nicotiana tabacum]	5e-10	Plant Cell 12 (6), 963-977 (2000)
orange1.1g036027m.g	9.90959	0.477384	-154	nd	GAACCGTGTCCCTGAA		XaC vs H2O 48 hpi	3.4	AAG43556.1	Avr9/Cf-9 rapidly elicited protein 180 [Nicotiana tabacum]	0.029	Plant Cell 12 (6), 963-977 (2000)
orange1.1g017390m.g	9.6658	0.46564	-150	-846	TAACCTACCTCTCTCT				BAC98494.1	AG-motif binding protein-4 [Nicotiana tabacum]	1e-30	Plant J. 36 (4), 550-564 (2003)
orange1.1g002382m.g	10.6577	0.513424	-28	-345	ATAACATAGTTTGATC				CAD10806	nodulation receptor kinase [Pisum sativum]	0.0	Nature 417 (6892), 962-966 (2002)
orange1.1g044676m.g	12.9052	0.621695	-84	-1500	TCCATTCTCCCTTCAC				ACZ55220	SAM:benzoic acid/salicylic acid carboxyl methyltransferase [Nicotiana alata]	2e-52	Plant Mol. Biol. 72 (3), 311-330 (2010)
orange1.1g010164m.g	12.2412	0.589707	-55	-510	GGGATATTAAAAAAGA				AAC25423	calcium-dependent protein kinase [Nicotiana tabacum]	0.0	Plant Mol. Biol. 39 (5), 991-1001 (1999); Plant Physiol. 2002 May;129(1):156-68.
orange1.1g021659m.g	10.4883	0.505263	-34	nd	TTCTTTAACTGTTTTT				XP_003596919.1	Wall-associated receptor kinase-like protein [Medicago truncatula]	1e-79
										Stress responses
orange1.1g003720m.g	9.38858	0.452285	-297	-233	AAGTTTTGTTTACTGG				XP_002515042.1	Oxysterol-binding protein, putative [Ricinus communis]	0.0	Gene 407 (1-2), 12-20 (2008)
										Transcription regulation
orange1.1g038824m.g	9.84214	0.474135	-383	-557	AATATTTTCTCTAAGT				XP_002276072.1	transcription repressor MYB4-like [Vitis vinifera]	2e-65
orange1.1g025998m.g	10.128	0.487906	-355	nd	GATCAATCCGCCTTCT				CAA66601	Zn finger protein, partial [Nicotiana tabacum]	2e-30	Plant J. 10 (2), 215-223 (1996)
orange1.1g011736m.g	10.6213	0.51167	-388	-443	AAAATTAAAAAATCAA				AF036301_1	scarecrow-like 3, partial [Arabidopsis thaliana]	2e-231	Plant J. 18 (1), 111-119 (1999)
orange1.1g032323m.g	11.0038	0.530097	-311	nd	AAATTGAATCTTATTT				AAQ18141	poly(A)-binding protein C-terminal interacting protein 6 [Cucumis sativus]	1e-45	Plant Mol. Biol. 54 (1), 85-98 (2004)
orange1.1g043999m.g	9.93828	0.478766	-182	nd	AAATCTGAACCATTAA				CCD31439.1	RNA processing factor 3 [Arabidopsis thaliana]	3e-75	Plant Physiol. 2011 Nov;157(3):1430-9.
										Carbon/nitrogen metabolism
orange1.1g001061m.g	10.5395	0.50773	-245	-90	ACCTTTTTCAGAGTAC				NP_196999.1	alpha-mannosidase II [Arabidopsis thaliana]	0.0
										Secondary metabolism
orange1.1g003648m.g	11.2549	0.542193	-24	-83	CCCCCCCTTTTTTTTT				NP_001234356	cullin 4 [Solanum lycopersicum]	0.0	Plant J. 55 (1), 89-103 (2008)
orange1.1g041575m.g	12.5159	0.602941	-134	nd	TAGAATCAACTGTTCT				NP_001236179.1	cytochrome P450 CYP82C1 [Glycine max]	2e-72	Proc. Natl. Acad. Sci. U.S.A. 96 (4), 1750-1755 (1999)
orange1.1g039591m.g	11.0651	0.53305	-77	-84	AAATAGTGATATAGCA				XP_002533367.1	Nicotianamine synthase, putative [Ricinus communis]	2e-148
										Unknown
orange1.1g043629m.g	9.9369	0.4787	-400	-98	GTACCTCAATTTTCAA	PthA4			NP_188595.2	uncharacterized protein [Arabidopsis thaliana]	1e-92
orange1.1g047759m.g	10.4432	0.50309	-42	-133	AATTAAAGCTTCAAAC	PthA1			CAN62162.1	hypothetical protein VITISV_007465 [Vitis vinifera]	2e-52
orange1.1g030757m.g	12.8651	0.619763	-402	nd	GATAAATAAACAACAT	PthA1	Xc + ch vs H2O 8 hpi	3.7	AEQ20638.1	RING-H2 zinc finger protein [Manihot esculenta]	7e-31
orange1.1g042698m.g	9.59724	0.462337	-24	-109	TCTTCCACTGAACTCT		PthA2 and 4 vs GUS	-3,4 / -5,7	XP_002522191.1	RING-H2 finger protein ATL1L, putative [Ricinus communis]	1e-77
orange1.1g044946m.g	9.64456	0.464617	-334	-139	GCATGAGTCGAATCAT		Xc + ch vs H2O 8 hpi	3,5	CBI21495.3	unnamed protein product [Vitis vinifera]	5e-116
orange1.1g023081m.g	9.47119	0.456265	-50	nd	ATATGGTATGATGTAT		PthC1 vs GUS	-4,5	XP_003622972.1	Male sterility 5 family protein [Medicago truncatula]	4e-138
orange1.1g018157m.g	9.66372	0.46554	-306	-1366	CAAATAAATTAGTCTT		PthA4 vs GUS	3.1	NP_567757.1	molecular chaperone GrpE [Arabidopsis thaliana]	7e-96
orange1.1g011664m.g	10.0808	0.485632	-279	-600	AAGAAATTCAGAGGCA		XaC vs H2O 6 hpi	3.3	XP_003626582.1	Mitochondrial chaperone BCS1 [Medicago truncatula]	5e-169
orange1.1g042070m.g	12.5075	0.602536	-341	-1400	TAAATAACCCCCATTA		PthA2 vs GUS	2.8	NP_001237343.1	Ca+2-binding EF hand protein [Glycine max]	3e-116
orange1.1g033086m.g	10.6062	0.510943	-116	-121	TAAATAACCCATCTTA				XP_003630723.1	E3 ubiquitin-protein ligase CG7694 [Medicago truncatula]	1e-10
orange1.1g020465m.g	9.37107	0.451442	-46	-1249	TAAACAAAACAATCTT				XP_003630913.1	F-box protein SKIP28 [Medicago truncatula]	8e-103
orange1.1g031412m.g	10.9842	0.529152	-321	-343	TCAACAACACACTTAC				XP_002297813.1	F-box family protein [Populus trichocarpa]	2e-46
orange1.1g006398m.g	10.372	0.49966	-189	-892	TAAAAAAAAAACTTTT				XP_002516388.1	splicing factor, putative [Ricinus communis]	3e-180
orange1.1g042259m.g	10.2922	0.495816	-204	-102	TAAATAATCCAATATT				XP_002275452.1	subtilisin-like protease SDD1-like [Vitis vinifera]	0.0
orange1.1g007042m.g	9.42558	0.454068	-205	nd	TCAATAACCCATTTCA				XP_002520882.1	conserved hypothetical protein [Ricinus communis]	0.0
orange1.1g003539m.g	9.70472	0.467515	-415	-1086	TCAACAACCACCTTCT				XP_002519243.1	conserved hypothetical protein [Ricinus communis]	0.0
orange1.1g024608m.g	9.71573	0.468045	-452	-495	TAAACAAAACACATTT				XP_002516471.1	conserved hypothetical protein [Ricinus communis]	8e-75
orange1.1g037948m.g	11.0854	0.534028	-460	nd	TAAATAACATACTTTT				XP_002517989.1	conserved hypothetical protein [Ricinus communis]	3e-34
orange1.1g038613m.g	11.3771	0.54808	-419	-80	TAAATCACACACTTCA				XP_002531342.1	conserved hypothetical protein [Ricinus communis]	8e-32
orange1.1g020246m.g	11.5503	0.556424	-98	-583	TCAATAACCCATTTCT				XP_002513786.1	conserved hypothetical protein [Ricinus communis]	1e-133
orange1.1g039301m.g	10.1339	0.48819	-93	-486	TAACTAATCCACTTAA				XP_002311141.1	predicted protein [Populus trichocarpa]	2e-19
orange1.1g041699m.g	9.59961	0.462451	-283	-101	TAAACAATCCACCTCA				XP_002281585.1	uncharacterized GPI-anchored protein At1g27950 [Vitis vinifera]	8e-64
orange1.1g043110m.g	9.27298	0.446716	-291	nd	TCAATAAAACCCTTTC				XP_002526935.1	dead box ATP-dependent RNA helicase, putative [Ricinus communis]	2e-142
orange1.1g036081m.g	9.31691	0.448833	-292	-1379	TAAATCACCAAACCTC				XP_002284588.1	probable receptor-like protein kinase At1g11050 [Vitis vinifera]	0.0
orange1.1g042437m.g	9.56758	0.460908	-73	-97	TACACCACCAACTCTC				XP_002509774.1	GTP binding protein, putative [Ricinus communis]	4e-55
orange1.1g042742m.g	9.56445	0.460757	-432	nd	TAAATACTACCTTTTT				XP_003601259.1	Pantothenate kinase [Medicago truncatula]	0.0
orange1.1g005108m.g	9.54806	0.459968	-66	-487	TAAAAACCCCATTCTC				XP_003541820.1	TPR repeat-containing thioredoxin TTL1-like [Glycine max]	0.0
orange1.1g007940m.g	9.63625	0.464216	-347	-906	TACCAAACCCCCCCTT				XP_002515016.1	two-component sensor histidine kinase bacteria, putative [Ricinus communis]	0.0
orange1.1g048660m.g	9.48537	0.456948	-220	-374	TAAATAACTCACTTAA		PthA4 vs GUS	-5,2	XP_002511471.1	two-component sensor protein histidine protein kinase, putative [Ricinus communis]	2e-64
orange1.1g038542m.g	9.65623	0.465179	-195	nd	TAAACAACCCACTAGT				XP_003588753.1	Pentatricopeptide repeat-containing protein [Medicago truncatula]	0.0
orange1.1g040072m.g	10.1864	0.490719	-129	-276	TAAATAATCCAATCCT				XP_002532003.1	Calcium-binding protein, putative [Ricinus communis]	1e-158
orange1.1g009192m.g	10.1294	0.487973	-308	-86	TCAATAAAACACTTCT				XP_003611216.1	Multidrug and toxin extrusion protein [Medicago truncatula]	7e-167
orange1.1g025729m.g	10.0626	0.484755	-220	-112	TCAATAACACACGTCT				XP_002530826.1	proteasome subunit alpha type, putative [Ricinus communis]	8e-151
orange1.1g045824m.g	10.1036	0.48673	-32	-173	TGACAAACTCACTTTT				XP_002517052.1	RNA binding protein, putative [Ricinus communis]/ self incompatibility protein	7e-20
orange1.1g022380m.g	10.2365	0.493133	-226	-139	TAAATAAACAAATTTC				XP_003624255.1	AT-hook DNA-binding protein [Medicago truncatula]	1e-102
orange1.1g042021m.g	10.2273	0.49269	-121	-126	TAAATAACACACTTTG				XP_002525714.1	Early nodulin 55-2 precursor, putative [Ricinus communis]	3e-45
orange1.1g039485m.g	10.5925	0.510283	-233	-439	TAAAAAAAACACTTTT				XP_002277297.1	calcium-binding mitochondrial carrier protein SCaMC-1 [Vitis vinifera]	2e-159
orange1.1g018253m.g	10.4213	0.502035	-471	-492	TAACAAATCCACCCTC				XP_002521713.1	dihydrodipicolinate synthase, putative [Ricinus communis]	0.0
orange1.1g038258m.g	10.5894	0.510133	-76	-169	TAAATAACTCCCTCTC				NP_196007.1	Glutaredoxin family protein [Arabidopsis thaliana]	1e-91
orange1.1g030791m.g	10.3372	0.497984	-212	-469	TAAATACACCAATTCT				XP_003536611.1	PRKR-interacting protein 1-like [Glycine max]	8e-36
orange1.1g022829m.g	10.3372	0.497984	-420	-425	TAAAAAACCCACCACC				XP_003631261.1	probable inactive poly [ADP-ribose] polymerase SRO2-like [Vitis vinifera	4e-87
orange1.1g029103m.g	10.7393	0.517355	-135	-177	TAAACCAAAAACCTTC				XP_002284542.1	ras-related protein RHN1 isoform 1 [Vitis vinifera]	2e-109
orange1.1g002477m.g	10.553	0.50838	-479	-689	TAAATAACAAAACTTT				XP_002521433.1	XPA-binding protein, putative [Ricinus communis	0.0
orange1.1g036428m.g	11.28	0.543402	-212	-481	TAACTAACCCCTTTTT				CAL46259.1	cytidine deaminase [Paspalum simplex]	2e-43
orange1.1g029635m.g	11.4568	0.551919	-65	-231	TACATAACCTACTTCT				XP_003630830.1	Peptidyl-tRNA hydrolase [Medicago truncatula]	8e-68
orange1.1g017017m.g	11.1294	0.536147	-90	-345	TAAATAACCAACCACC				NP_973972.1	purine permease 11 [Arabidopsis thaliana]	6e-145
a Gene accession code in C. sinensis genome annotarion project (http://www.citrusgenomedb.org/species/clementina/genome1.0 and http://www.citrusgenomedb.org/species/sinensis/genome1.0).
b Score value for the EBE generated by position-specific weight matrix for the PthC2 (see methods).
c Ratio of the score assigned for the EBE to the best possible theoric score for PthC2.
d Distance of the EBE to the annotated transcriptional start site of the corresponding gene.
e Distance of the EBE to the closest putative TATA-box like sequence in the promoter region.
f Computational identified effector binding element (EBE) sequence for PthC2 (see methods)
g Predicted TAL effectors of X. citri or X. aurantifolii also targeting this gene.
h Microarray gene expression comparisons, where the predicted gene targets appeared significantly up/down regulated.
i Fold changes (FC) values found in the microarray analyses
j Best hit orthologous for the gene code (Column A) in C. sinensis genome annotarion project
nd, not determied
