# Supplementary material for: Identification of putative TAL effector targets of the citrus canker pathogens shows functional convergence underlying disease development and defense response
Source: BMC Genomics. 2014 Feb 25;15:157. doi: 10.1186/1471-2164-15-157 (PMC4028880; doi:10.1186/1471-2164-15-157)
Supplement: Additional file 6 — List of primers used in the qPCR experiments. [file 1471-2164-15-157-S6.XLSX]

## Sheet: Plan1
Additional file 6. Primers used in this study.
Primer identification	5´- 3´ DNA sequence
PthA2 targets
UPA22-F	AAGTGGCCATTTATACTCCAAAGC
UPA22-R	TGCGCTGCGTCTGGAA
RAC-F	AAAAGTGGATCCCTGAGCTAAGG
RAC-R	TGCCCACAAGCACGATTG
BRG1-F	GACCGGTGCCCGAGAAG
BRG1-R	ATCAAATCTGATCCACAAGAAATCG
XET-F	GAGATGGGCGTGCGAAGAT
XET-R	GGCTTTATCAAGGGACAGAGTAAGA
PthA4 targets
1433-F	GCTCAGGATATCGCAAATGCT
1433-R	AGAGCCAGTCCTAGCCGGATAG
DIOXY-F	GGGACTTCACGTGCGAAAAG
DIOXY-R	CGCTAATTGGAGCGACATGA
CP-F	GGGCACTGTGGAACTCAGTTG
CP-R	GCCTCTGGTAGATCCATATCCAA
CCNBS1-F	GTGGTTTGCCTCTTGCACTTATT
CCNBS1-R	AGCTCCATTCCTCCTGTGACTTC
PthC1 targets
CDPK-F	CATAGCGGCGCATGAAGA
CDPK-R	TGCCCACTCAAATGTTGCAT
CCNBS2-F	TTATTGTGGGTGACGGCAAA
CCNBS2-R	TGGCTGGCTTGAAAATTGG
CCNBS3-F	TTCCAAATCACTTCGTCATCTATCAT
CCNBS3-R	AGTCCGCGAACCTTTTAACG
SIP1-F	CCTAAAGCGCCAAAGAAACCT
SIP1-R	GCCGCTTTCTTTTGCATGAA
PthA2-4/PthC1 targets
AE146-F	GACATGCACGCCTCTTTCGT
AE146-R	CCGGACTGTTACTGCAGCTAAA
LOB1-F	TTTTCCACCAACCGAACCAT
LOB1-R	TGATATTGCTAGCACCGAAGACTCT
LOB2-F	CAGCAGGTGGCGTGCTT
LOB2-R	TGTGTGCTAGCTGTGCCTTCA
UDPGT-F	TGCAGCCACTCTGGCCATA
UDPGT-R	GGCTGGTTCCAATTCTTCGA
Endogenous controls
34.3F (malate translocator)	CCTGATGCGCCGAAGCT
34.3R	CGTGCTCATAGGTCCCATTTTC
